# Supplementary material for: Voltage-sensing phosphatase (Vsp) regulates endocytosis-dependent nutrient absorption in chordate enterocytes
Source: Commun Biol. 2022 Sep 10;5:948. doi: 10.1038/s42003-022-03916-6 (PMC9464190; doi:10.1038/s42003-022-03916-6)
Supplement: Supplementary file 4 — Supplementary Data 1 [file 42003_2022_3916_MOESM4_ESM.xlsx]

## Sheet: Fig 2c
Raw data of RNA-seq experiments retrieved from the GEO Datasets database with accession number GSE124970, contributed by Park et al, 2019.
Row-names	Symbol	LRE-IEC___log2FoldChange	IEC_1	IEC_2	IEC_3	LRE_1	LRE_2	LRE_3
ENSDARG00000087013	cubn	6.95098	8.06211	7.2957	7.20596	14.5575	13.9676	14.8154
ENSDARG00000031761	dab2	5.57674	10.1567	9.58673	9.72462	15.7897	14.7543	15.5089
ENSDARG00000056985	tpte	4.20325	9.4992	8.94717	9.07019	13.3136	12.8396	13.8309
ENSDARG00000078959	tpcn3	4.12043	6.76083	6.37733	6.77522	10.786	10.3984	10.9014
ENSDARG00000044752	p2rx4a	2.77373	9.81782	9.30211	9.41652	12.5984	11.7163	12.4295
ENSDARG00000019693	clcn5a	1.91037	9.3267	7.6547	8.67175	10.781	9.84847	10.9529
ENSDARG00000034588	scn4ab	1.88074	6.55671	6.99462	6.77522	8.00801	8.62086	9.07048
ENSDARG00000014914	lamp2	1.7225	12.7344	13.1851	12.5034	14.8174	14.3587	14.4564
ENSDARG00000087574	nox1	1.58508	6.70257	6.39949	6.17306	7.30004	8.72491	7.45151
ENSDARG00000022466	clcn5b	1.57969	8.10021	7.54963	7.43095	9.60095	9.02265	9.15947
ENSDARG00000019556	clcn7	1.4511	9.16351	10.8844	9.69048	11.1334	11.2577	12.065
ENSDARG00000100420	tpcn2	1.30924	8.54909	8.91868	8.74011	9.50967	10.2493	10.2571
Park, J. et al. Lysosome-rich enterocytes mediate protein absorption in the vertebrate gut. Dev Cell 51, 7-20 e26, doi:10.1016/j.devcel.2019.08.001 (2019).

## Sheet: Fig 3c
Fluorescence intensity of Dr-Vsp and F-actin along the apico-basal axis of individual LREs.
Distance (µm)	Dr-Vsp fluorescence intensity																F-actin fluorescence intensity
0	33.59	27	36.73	33.9	42.69	35.16	35.79	29.19	14.13	20.09	9.42	15.38	12.24	17.27	5.96	12.87	40.87	42.14	38.96	38.12	91.69	75.39	57.18	74.33	39.39	62.05	20.33	34.52	43.62	37.27	15.46	21.81
0.0318	32.46	27.27	35.13	35.18	43	34.09	39.13	30.6	15.54	19.78	10.09	16.03	12.81	17.74	5.95	11.28	42.43	45.12	41.78	41.99	96.54	80.05	63.16	77.79	42.79	66.08	21.03	36.08	48.11	38.76	18.38	22.43
0.0635	31.09	27.38	33.29	35.64	43.01	33.98	41.71	32.83	16.61	20.09	11.07	16.97	13.52	18.21	6.22	9.74	43.41	47.85	46.15	44.91	100.59	85.08	70.09	79.68	45.82	71.8	21.25	41.05	53.2	40.22	21.48	23.22
0.0953	30.25	27.63	32.12	34.61	43.32	35.23	42.48	35.42	17.41	21.04	12.35	17.58	14.19	19.12	6.5	8.83	43.92	51.29	50.54	47.13	103.81	88.59	77.39	81.05	47.96	78.36	21.69	48.51	57.63	41.96	24.17	23.79
0.1271	30.45	28.36	31.64	33.25	43.95	37.73	41.47	38.14	18	22.92	13.43	17.89	15.3	20.75	6.78	8.22	44.8	56.2	53.91	49.79	106.73	89.88	83.78	83	49.8	84.49	23.14	55.93	59.8	43.81	26.66	24.55
0.1588	31.68	29.09	32.76	32.61	44.31	40.81	39.32	40.26	18.75	25.11	14.37	18.27	16.28	22.78	6.86	7.74	47.23	62.49	55.52	53.17	110.43	89.85	88.4	85.75	51.78	88.92	25.61	60.79	60.3	45.92	29.01	25.25
0.1906	33.29	30.12	35.24	32.79	45.27	43.34	37.6	41.11	19.03	27.29	14.99	19.14	17.27	24.95	6.72	7.47	51.09	68.89	55.68	57.04	116.09	89.44	91.56	88.39	53.97	91.44	28.49	61.77	60.45	47.88	31.62	26.02
0.2224	34.55	30.93	38.54	33.96	45.98	45.18	37.64	41.36	19.06	29.17	15.55	19.86	18.32	26.73	6.6	7.41	56.71	73.47	55.92	59.77	123.67	90.66	95	90.16	56.64	91.66	31.19	60.43	61.81	49.41	34.83	26.64
0.2541	35.36	31.35	42.26	35.3	46.71	46.71	40.04	41.29	19.02	30.73	15.95	20.4	19.29	28.05	6.66	7.64	62.75	75.13	57.29	60.61	131.58	93.94	99.86	91.43	59.31	90.42	33.77	58.81	64.97	50.44	38.64	27.02
0.2859	35.76	31.37	45.11	36.42	47.15	48.32	43.71	42.04	19.05	32.32	16.55	20.4	19.98	28.98	6.94	7.97	68.43	74.19	60.64	59.51	136.95	98.43	105.74	93.5	61.75	89.17	36.54	58.84	69.05	51.49	42.35	27.44
0.3177	36.17	31	46.54	36.83	47.19	50.35	47.81	44.39	19.65	33.28	16.64	19.97	20.33	29.57	7.24	8.47	72.31	72.77	65.38	58.1	138.85	102.66	110.95	96.86	64.38	88.79	39.73	60.66	73.34	52.75	45.59	28.45
0.3494	36.74	30.54	46.06	36.47	47.43	52.47	50.6	48.21	21.47	34.25	16.37	19.81	20.43	30.19	7.8	9.09	74.27	72.83	70.33	57.62	138.16	104.69	114.67	100.4	66.91	90.93	42.89	64.05	77.38	54.11	48.03	30.36
0.3812	37.16	30.57	45.28	35.97	48.47	53.75	52.14	52.87	24.14	34.58	15.77	19.78	20.31	30.54	8.58	9.72	75.47	74.83	74.27	58.9	137.27	104.1	117.67	102.27	69.73	95.6	44.68	68.65	80.13	55.26	50.45	33.16
0.413	37.66	30.87	44.55	35.44	50.89	54.49	52.87	57.91	27.6	34.59	15.43	20.23	20.18	30.87	9.29	10.04	77.84	78.33	75.99	61.11	138.51	102.21	121.33	102.31	72.09	101.53	44.54	74.08	81.86	56.27	53.7	36.1
0.4448	38.74	31.58	44.87	35.89	54.66	54.28	53.11	62.14	30.98	34.58	16.48	21.32	20.12	32	10	10.16	84.32	81.89	75.57	63.71	142.41	100.99	126.68	101.28	72.92	107.48	42.94	79.66	82.55	57.97	57.5	38.61
0.4765	40.73	32.9	45.81	36.99	58.39	54.42	53.48	66	33.87	34.89	18.89	22.95	20.52	33.56	10.38	10.46	92.19	84.64	73.66	65.06	148.13	101.65	133.01	101.08	73.29	112.58	41.18	84.21	82.02	60.36	61.41	40.85
0.5083	43.07	34.59	47.27	38.8	61.51	55.08	53.95	69.02	36.04	35.5	22.32	24.84	21.01	35.95	10.53	10.85	98.92	86.46	71.62	66.39	154	104.31	138.8	102.41	73.06	117.27	40.49	86.77	82.32	64.32	64.45	43.02
0.5401	45.68	37.08	48.96	40.4	64.04	56.89	53.77	71.57	37.96	36.74	26	26.6	22.24	38.83	10.78	11.45	104.02	88.45	69.86	68.21	158.5	108.32	142.1	104.69	73.28	122.15	41.54	87.75	83.55	68.57	66.65	45.02
0.5718	47.4	39.68	51.01	41.97	66.17	59.43	53.5	73.76	40	38.33	29.1	28.18	24.62	41.84	11.12	11.8	106.63	91.84	68.56	72.38	161.62	112.04	143.19	107.42	74.36	126.85	44.3	88.57	84.63	72.6	68.49	46.33
0.6036	48.29	42.42	53.14	42.61	69.43	63.11	53.59	75.43	42.13	40.55	31.04	29.24	27.77	44.65	11.75	12.38	109.14	96.98	67.42	77.8	163.84	114.02	143.36	110.09	75.64	131.54	47.11	90.21	85.22	75.56	70.94	46.75
0.6354	48.2	44.6	54.54	43.07	73.46	67.66	54.86	76.74	43.98	42.8	32.21	29.78	31.27	46.94	12.62	12.97	110.35	101.9	66.99	81.79	166.02	114.69	144.5	112.42	76.41	136.02	49.22	92.36	84.92	76.61	74.1	46.07
0.6671	47.61	46.25	55.19	43.61	77.82	72.96	57.16	77.63	45.19	45.36	33.14	30	34.27	48.71	13.77	13.88	110.14	104.53	68.09	83.7	168.73	114.58	147.61	114.04	76.75	139.41	50.47	94.91	84.07	75.89	77.39	45.31
0.6989	47.14	47.08	54.9	45.9	80.95	78.7	60.27	78.48	46.25	48.23	34.96	30.44	36.32	49.77	15.44	15.08	108.76	103.73	70.86	82.13	171.66	112.25	152.13	114.71	77.35	141.24	50.84	98.05	83.2	73.65	79.03	44.57
0.7307	47.94	47.32	54.11	49.59	82.29	84.44	63.74	79.99	47.58	51.07	38.37	31.39	37.53	50.45	17.32	16.89	109.4	101.36	74.51	80.48	174.32	109.09	156.36	114.76	78.49	140.11	50.96	101.79	82.82	70.79	79.16	44.68
0.7624	49.92	47.69	53.55	54.42	82	89.54	67.19	82.92	49.25	53.23	43.4	33.52	38.78	51.26	19.56	19.06	112.83	100.21	77.31	80.56	176.39	104.43	159.03	115.2	80.72	136.86	51.14	105.68	82.44	68.84	77.99	45.77
0.7942	53.55	48.55	53.52	59.23	81.73	93.17	71.29	87.13	51.68	53.82	49.66	36	40.51	52.58	21.91	21.24	118.23	102.11	78	82.32	177.49	99.2	159.92	116.34	82.73	133.41	51.75	108.14	81.84	67.95	76.21	48.37
0.826	58.04	50.21	53.78	63.05	83	95.33	75.73	92.41	54.11	53.15	56.37	38.78	42.89	54.82	24.68	23.72	122.38	105.92	76.62	84.97	177.59	94.65	159.75	117.55	84.2	131.88	52.86	108.42	82.13	68.71	74.66	52.07
0.8577	62.85	53.31	54.24	66.19	85.61	95.91	80.07	98.38	56.41	51.27	62.79	41.47	46.12	57.3	27.69	26.27	120.94	108.38	74.6	86.99	176.77	92.04	159.43	117.71	85.43	132.67	54.07	107.32	82.83	70.51	74.13	55.73
0.8895	68.11	56.99	54.9	69.12	88.59	95.81	83.59	104.05	58.68	49.73	68.7	44	50.2	59.82	30.84	28.78	116.41	107.93	73.48	88.62	175.63	91.24	159.27	116.92	86.81	134.12	54.87	106.02	83.92	72.28	74.55	57.95
0.9213	73.75	60.43	56.04	72.03	91.55	95.76	85.63	109.35	61.55	49.5	74	45.97	54.42	61.84	33.74	30.9	111.98	104.65	73.28	89.98	174.46	91.37	159.63	115.69	88.2	135.1	54.16	105.57	85.72	73.91	76.32	58.21
0.953	80.08	63.33	57.46	74.85	92.92	96.83	86.36	113.7	65.43	50.82	78.5	47.71	58.8	63.63	36.61	32.29	110.23	100.7	72.78	91.22	174.9	91.85	160.85	114.58	88.52	134.42	52.35	105.26	86.57	74.84	77.66	57.06
0.9848	86.04	65.9	58.85	76.99	93.34	98.82	86.77	116.27	70.43	53.97	82.2	49.52	62.59	65.81	38.84	32.8	112.43	98.24	70.82	91.81	177.38	91.99	162.7	114.13	87.18	132.67	50.16	104.09	86.19	73.91	78.02	55.53
1.0166	91.48	68.63	59.93	78.58	93.72	101.42	87.71	116.42	75.58	57.71	85.23	51.63	64.87	68.6	40.95	32.83	115.4	97.88	67.92	92.24	181.57	89.92	165.04	114.16	84.54	130.53	48.34	101.68	84.82	72.17	77.41	54.44
1.0483	95.17	72.12	60.97	80.24	94.74	103.6	89.64	114.53	79.81	61.4	87.53	54.44	65.49	71.82	43.32	33.05	116.49	99.46	65.8	93.21	184.98	85.94	166.83	114.78	81.75	128	47.22	98.76	82.82	69.92	77.73	53.66
1.0801	97.83	76.47	62.35	82.54	96.75	105.06	91.85	111.34	81.42	64.16	89.18	57.91	65.08	75.5	45.84	34.02	114.49	102.01	65.89	94.34	185.16	81.75	167.74	116.08	80.45	125.72	46.67	96.18	81.4	68.01	80.26	53.18
1.1119	99.37	80.26	64.11	85.81	100.04	105.53	93.77	108.29	81.05	66.65	90.7	61.93	64.52	78.32	48.61	36.41	110.67	104.59	68.46	95.09	181.33	79.92	168.34	117.41	80.49	124.91	46.34	94.31	81.26	67.08	83.99	52.72
1.1437	100.28	82.13	65.71	89.09	103.28	105.1	94.56	106.09	79.12	68.25	92.69	66.24	64.6	80.04	50.39	40.28	106.37	106.74	72.2	94.78	174.87	80.65	169.93	118.5	81.5	125.86	45.77	93.78	82.08	64.9	86.81	52.63
1.1754	100.55	81.53	67.02	92.33	106.3	104.32	94.51	104.82	76.7	69.86	95.1	70.17	66.66	80.33	51.18	45.5	101.92	108.04	75.52	94.28	167.77	82.54	173.35	119.06	82.07	128.09	44.84	94.86	83.42	61.73	86.93	52.82
1.2072	101.14	78.52	67.71	94.75	107.69	103.29	94.26	104.9	74.86	70.84	97.84	73.72	70.23	79.53	50.42	50.77	97.46	108.4	76.74	94.48	161.28	83.37	178.41	119.4	81.93	130.17	43.56	97.31	83.82	57.69	83.97	53.33
1.239	101.69	74.09	67.84	96.68	108.3	101.99	94.65	106.9	73.92	72.1	100.72	76.5	75.1	78.11	48.85	54.96	92.28	107.34	75.2	95.96	156.03	81.82	183.34	120.3	81.17	131.07	41.84	99.61	82.59	55	79.25	54.02
1.2707	102.6	69.64	67.91	98.83	108.4	99.97	95.95	111.04	73.6	73.44	103.87	78.29	80.9	76.5	47.6	56.8	88.76	104.73	71.07	97.91	152.05	78.45	185.54	122.01	80.37	129.94	39.83	99.96	79.63	54.74	74.91	54.2
1.3025	103.59	67.08	68.06	102.29	109.24	97.41	98.31	116.63	73.33	75.72	106.84	79.28	86.78	75.4	46.98	56.64	86.9	101.42	65.45	98.03	149.64	74.35	183.17	123.87	79.85	127.08	37.47	97.01	76.25	57.06	72.56	53.81
1.3343	103.45	67.89	68.13	107.53	111.32	95.37	100.84	122.38	74.03	78.95	109.3	79.59	92.1	74.72	47.45	54.36	86.84	98.45	60.72	96.71	148.27	70.79	177.06	124.42	78.98	123.33	35.23	91.4	73.92	60.58	72.09	52.43
1.366	102.71	72.18	68.53	113.81	114.06	94.28	103.3	126.26	75.01	83.12	111.32	79.45	94.96	73.61	48.86	51.85	86.65	96.85	58.69	94.79	146.8	70.51	169.47	122.72	77.38	118.79	33.56	84.84	73.21	62.33	73.01	50.77
1.3978	101.36	78.62	69.1	120.08	116.64	95.5	105.03	127.26	76.16	87.84	113.06	79.46	95.87	72.64	50.12	49.69	84.57	96.47	59.3	93.47	143.87	72.06	162.16	119.31	74.76	113.55	32.82	79.58	73.61	61.31	73.87	49.65
1.4296	99.88	84.59	69.62	125.2	118.36	98.4	106.08	125.71	77.33	92.17	114.59	79.58	95.07	71.19	51.39	48.99	80.22	96.49	61.11	93.15	139.55	74.86	156.12	115.95	71.55	107.89	32.9	76.92	73.33	57.62	74.11	49.17
1.4613	99.26	87.83	69.65	128.66	118.67	102.22	106.76	122.94	78.2	95.14	116.22	80.21	92.8	70.05	52.41	49.59	75	96.07	62.14	92.77	134.85	76.89	151.46	113.87	68.64	102.22	33.38	76.99	71.56	53.15	73.35	48.93
1.4931	99.4	87.4	68.44	130.46	118.87	105.82	107.23	120.97	78.47	96.55	117.56	80.73	90.13	69.54	53.22	51.45	70.96	95.31	61.38	92.16	130.96	76.23	147.96	112.83	67.08	96.53	34.11	78.7	69.01	49.33	71.89	48.53
1.5249	100.38	84.12	66.22	130.63	119.73	106.6	107.81	120.63	78.52	96.42	118.36	81.28	87.36	70.2	53.95	53.6	68.85	94.79	59.01	90.97	127.61	72.57	145.5	111.54	65.63	91.03	34.98	80.11	67.35	47.31	70.02	47.2
1.5566	101.3	80.31	63.34	128.9	121.8	104.48	108.45	121.36	78.49	95.7	119.04	81.59	84.91	71.3	54.34	55.39	68.24	94.73	56.36	89.65	123.67	67.52	143.36	108.96	63.66	85.7	35.81	80.08	67.46	46.37	68.33	45.39
1.5884	101.62	77.74	61.05	124.66	124.41	99.95	109.4	122.06	79.84	95.11	119.68	80.99	83.23	72.68	54.33	56.56	67.82	94.08	54.9	88	118.8	62.15	140.57	105.23	60.71	80.19	36.34	78.38	69.03	45.69	67.21	43.15
1.6202	100.7	77.22	60.47	118.75	126.91	93.8	110.53	121.57	82.98	95.26	120.44	79.77	83.28	73.04	54.6	56.82	66.62	91.83	55.13	85.65	112.87	57.5	137.11	101.26	57.06	75.11	35.87	75.27	70.38	44.41	66.29	40.97
1.6519	98.31	78.23	61.99	112.4	128.54	88.9	112.02	119.26	87.2	96.56	120.79	77.91	85.39	72.57	55.35	56.91	64.72	87.44	55.99	83.04	106.88	53.7	133.48	97.47	53.18	70.7	34.06	71.84	70.65	42.88	66.14	39.16
1.6837	97.11	79.62	65.17	108.49	129.84	86.66	114.19	115.69	91.32	99.03	120.26	75.76	89.39	71.15	56.2	56.75	63.48	82.25	55.67	80.86	101.01	51.92	129.95	93.79	50.02	67.76	31.52	68.15	69.12	41.34	66.04	38.19
1.7155	96.24	80.52	68.7	109.07	130.34	88.25	117.38	111.99	93.3	101.81	119.59	74.37	94.16	69.39	57.16	56.83	62.15	78.66	53.49	81.01	95.97	52.3	126.44	90.1	47.96	66.03	29.36	64.58	66.02	40.01	65.49	38.26
1.7472	98.34	81.33	71.35	112.52	130.28	92.71	121.11	109.65	92.21	105.06	119.5	73.66	98.68	67.41	57.8	57.77	61.91	77.53	49.66	82.2	91.97	53.5	122.48	86.51	47.24	65.75	27.9	61.71	62.39	38.88	64.09	38.72
1.779	100.49	83.01	72.81	116.76	129.66	98.19	124.53	109.67	88.92	107.67	120.8	74.16	102.21	65.62	58.51	59.49	60.42	78.4	45.7	82.71	90.21	55.46	117.68	83.31	47.43	65.68	27.01	59.74	59.6	37.78	61.86	38.49
1.8108	103.13	85.66	73.02	120.3	128.19	103.44	126.69	111.78	83.39	109.7	123.05	75.43	104.62	64.48	60	61.51	57.02	80	43.42	81.54	89.9	56.44	112.25	80.52	48.47	65.44	26.38	59.07	58.1	36.1	58.94	37.37
1.8426	104.42	88.8	72.58	121.85	126.48	106.82	127.15	114.49	78.09	110.79	125.22	76.61	105.52	64.33	62.34	63.71	52.56	81.16	43.51	77.17	89.44	56.51	106.59	77.79	48.96	64.42	25.49	59.35	58.13	33.81	56.27	35.8
1.8743	105.04	91.16	71.99	122.49	124.48	107.27	126.46	116.47	73.4	110.52	125.99	77.87	105.24	65.22	65.48	65.38	48.71	81.37	45.32	72.42	86.95	55.73	101.42	75.33	48.58	62.43	24.61	59.6	58.26	30.92	53.63	34.21
1.9061	105.17	91.74	71.69	122.79	123.38	105.55	125.03	117.03	70.11	109.57	125	78.85	103.74	66.39	68.48	66.05	47.39	80.42	47.42	67.95	81.11	54.39	96.65	73.39	47.61	59.49	23.79	59.21	57.42	28.11	50.92	32.75
1.9379	105.71	90.56	71.69	124.14	122.59	102.2	123.62	116.32	68.21	108.1	123.19	79.95	101.06	67.2	70.45	65.83	48.59	78.31	48.4	66.22	72.87	52.31	92.19	72.35	46.74	56.37	23.16	57.84	54.78	26.38	48.23	31.47
1.9696	107.32	89.14	72.3	125.94	121.07	98.79	122.5	115.78	68.39	106.07	121.52	81.17	99.44	67.5	70.63	65.09	50.56	75.68	47.57	66.56	64.53	49.74	88.27	72.18	46.19	53.53	22.65	56.04	50.96	25.43	45.72	30.99
2.0014	110.5	89.24	73.64	127.42	117.91	95.93	121.73	116.89	70.19	103.67	121.32	82.68	99.63	67.57	69.89	64.4	51.09	73.7	45.36	67.08	58.15	46.68	85.08	72.41	46.29	51.37	22.39	53.99	47.08	25.29	43.44	31.57
2.0332	113.64	91.45	74.99	127.32	113.45	94.64	121.87	119.87	72.79	100.9	121.61	84.5	101.48	67.65	68.66	64.34	48.62	72.46	42.77	66.4	54.66	43.39	82.5	72.58	46.72	49.79	22.17	52.18	43.56	24.81	41.97	33.03
2.0649	116.08	94.82	76.08	124.91	109.35	94.16	123.31	123.7	75.15	97.82	121.61	86.35	104.48	68.24	68.2	65.41	44.99	71.06	40.72	63.58	53.4	39.78	79.97	71.98	47.28	48.69	21.66	51	41.01	24.44	40.34	34.24
2.0967	115.44	97.75	76.77	120.71	107.74	94.87	125.73	126.17	76.9	94.43	120.79	88.4	106.73	68.9	68.83	67.2	42.46	68.43	39.58	59.86	52.99	36.81	76.82	69.4	47.97	47.79	20.68	50.53	39.13	24.27	39.4	33.92
2.1285	113.19	99.22	77.13	117.03	109.63	96.09	128.05	125.94	77.4	90.85	119.14	89.73	107.7	70.32	69.92	69.26	41.5	64.24	39.24	57.47	52.59	35.18	72.9	65.56	48.04	46.42	19.21	50.17	37.87	24.39	38.37	31.88
2.1602	109.65	99.45	78.02	116.08	114.49	97.7	128.91	122.71	77.07	87.01	119.1	89.58	107.53	72.31	71.46	70.82	42.44	59.6	39.59	57.8	51.96	34.07	68.77	61.55	47	45.1	17.86	49.15	37.81	24.5	37.9	28.68
2.192	107.21	99.5	79.62	117.75	119.53	99.22	127.68	118.01	76.22	82.8	120.69	87.55	107.28	75.63	72.82	72.05	43.51	56.17	40.34	59.65	51.31	33.83	65.38	58.41	44.42	43.36	16.72	46.86	38.1	23.19	38.21	25.34
2.2238	106.43	100.34	81.69	120.33	122.73	100.88	124.51	113.98	75.08	79.28	124.06	84.17	107.25	79.72	73.93	72.42	44.03	54.91	41.04	61.28	50.75	33.54	63.72	56.6	40.91	41.33	15.94	43.6	38.24	21.13	38.96	22.73
2.2555	107.05	101.88	83.47	122.77	123.03	102.79	120.43	112.02	74.98	76.76	127.9	80.12	106.91	84.21	74.9	72.72	42.94	54.88	40.96	60.34	49.92	32.81	63.82	56.08	37.33	38.57	15.58	40.45	37.93	19.12	39.37	20.81
2.2873	106.52	103.55	84.04	124.09	121.03	104.61	116.81	112.61	76.43	75	130.24	76.71	106.47	88.22	75.9	73.25	40.59	54.8	40.1	57.79	48.84	32.08	64.71	55.61	34.84	35.14	15.52	38.29	36.59	17.78	39.22	19.69
2.3191	104.65	104.76	83.27	124.84	118.5	105.13	114.3	114.27	79.58	74.01	130.52	75.18	105.32	90.84	76.91	73.89	38.02	54.04	38.8	54.24	47.47	31.94	64.91	54.48	33.4	31.82	15.76	37.35	35.25	17.15	37.18	19.04
2.3508	101.26	105.24	81.7	126.1	116.48	104.24	112.82	115.07	83.36	73.91	129.23	75.87	103.82	92.67	78.18	74.77	36.38	52.51	37.04	52.37	45.93	32.29	63.12	52.5	32.59	29.35	16.24	37.15	34.4	16.59	35.14	19
2.3826	97.42	105	80.28	128.31	115.37	102.05	111.67	114.54	86.6	73.81	127.74	77.66	103.14	94.55	79.11	76.04	36.31	50.48	34.93	52.47	44.26	32.99	59.69	49.84	31.5	28.3	16.37	37.51	33.98	15.54	33.25	19.46
2.4144	93.65	103.84	79.22	131.01	113.71	100.44	110.21	113.49	88.61	73.57	127.44	79.56	102.41	97.1	78.72	77.66	37.37	48.14	32.77	53.56	42.11	33.81	55.3	46.58	30.26	28.03	16.09	38.06	33.18	13.91	32.1	19.86
2.4461	90.85	101.68	78.59	132.61	111.12	102.47	108.31	112.73	88.88	73.43	127.84	80.62	101.81	99.87	77.06	79.35	37.83	45.64	30.8	53.79	39.93	33.61	51.01	43.43	28.55	27.81	15.52	38.25	31.58	12.54	31.4	20.09
2.4779	88.58	98.68	77.95	131.67	107.74	107.36	106.3	113.25	88.34	73.29	128.04	80.91	100.99	102.64	74.42	80.94	37.03	43.51	29.58	52.74	38.24	33.1	47.7	41.53	26.6	26.63	14.62	37.65	28.98	12.15	30.59	20.08
2.5097	86.6	95.79	77.51	127.59	104.36	113.8	104.56	115.18	87.7	73.79	126.71	80.78	99.26	105.08	71.43	81.97	35.11	42.22	29.08	49.69	37.83	32.23	45.66	42.06	24.52	24.65	13.82	36.09	26.45	12.79	29.57	20.06
2.5415	84.54	93.87	77.68	120.29	101.71	118.71	103.22	116.77	87.93	74.5	124.11	80.57	97.84	106.97	69.46	82.37	33.24	41.64	28.93	46.49	38.55	30.88	44.42	44.34	22.26	22.04	13.26	33.88	24.67	13.96	27.84	20.03
2.5732	83.54	93.47	78.96	113.37	99.14	121.11	102.03	117.87	89.24	75.45	121.53	80.86	97.07	109.76	68.96	81.86	31.32	41.37	28.67	43.76	39.52	29.29	43.49	47.09	20.24	19.55	12.9	31.61	23.78	14.92	25.96	20.06
2.605	83.18	94.32	80.8	109.31	96.92	121.72	100.97	118.6	91.8	76.54	120.17	81.17	96.88	113.13	69.58	80.7	29.6	41.06	27.9	41.41	39.85	27.19	42.3	48.5	18.79	17.48	12.8	29.85	23.43	14.67	24.28	19.74
2.6368	84.24	95.24	82.35	109.61	95.26	122.47	100.16	119.61	95.34	77.16	120.31	81.82	97.53	117.49	70.9	79.63	27.95	40.67	26.98	39.14	39.15	25.1	40.31	47.71	18.12	16.26	12.72	28.46	23.27	13.8	23.08	18.68
2.6685	84.43	95.16	82.6	113.77	94.67	124.33	99.89	120.67	98.72	77.54	121.24	82.8	98.22	121.07	72.28	79.35	27	40.09	26.16	36.93	37.61	23.58	37.68	44.98	18	16.04	12.7	27.25	23.13	12.58	22.64	17.09
2.7003	84.62	93.64	80.9	120.34	95.9	127.81	100.34	122.13	101.05	77.68	120.78	84.44	97.86	123.53	73.14	80.53	27.65	38.96	25.71	35.72	35.79	22.74	35.06	41.12	17.97	16.41	12.88	26.36	22.93	11.8	22.71	15.35
2.7321	83.78	90.94	78.15	127.19	98.8	131.17	101.76	123.14	101.63	78.62	118.25	86.66	96.72	123.18	73.51	82.79	29.52	37.03	25.72	35.95	33.51	22.33	32.88	37.76	18.11	17.14	13.27	25.52	22.85	11.62	23.37	14.12
2.7638	83.28	87.87	75.89	132.83	101.81	133.53	103.94	124.4	100.29	79.55	113.59	88.83	94.24	121.48	72.66	85.8	31.58	34.96	26.16	36.93	30.94	22.34	31.53	35.49	17.65	17.51	13.77	24.49	22.61	11.94	23.62	13.53
2.7956	82.73	85.41	75.1	136.03	103.67	134.49	106.67	126.09	97.64	80.08	107.73	90.02	91.79	119.96	71.58	88.51	32.73	33.5	26.77	37.26	28.15	22.45	30.75	35.27	16.9	17.45	14.07	23.25	22.11	12.15	23.19	13.49
2.8274	82.07	84.2	75.67	137.34	103.47	134.58	109.37	128.34	94.81	79.99	101.71	89.96	90.3	119.2	69.68	90.08	32.03	33.15	27.12	36.56	25.19	22.64	29.93	36.21	15.82	17.02	14.01	22.1	21.28	12.18	21.68	13.98
2.8591	80.55	84.18	76.4	136.27	102.35	133.03	111.89	131.11	92.69	78.41	96.25	89.01	90.56	119.59	68.31	90.72	29.94	34.06	27	35.58	22.88	22.74	28.65	37.47	14.82	16.37	13.51	21.35	20.45	11.67	19.59	14.74
2.8909	78.53	84.77	75.92	135.06	100.87	130.44	113.26	133.59	91.48	76.06	92	87.42	91.98	119.8	67.79	90.69	27.8	35.77	26.4	35.2	21.91	22.58	27.04	37.69	14.19	15.64	12.86	21.32	20.33	10.78	17.8	15.74
2.9227	76.38	85.08	73.69	135.27	100.23	126.68	113.22	134.61	91.29	73.88	89.11	85.77	93.62	119.05	67.88	90.88	26.62	37.57	25.74	35.12	21.96	21.85	25.51	36.42	14.13	15.05	12.49	21.71	21.1	10.01	16.7	16.64
2.9544	75.46	84.77	70.44	137.47	100.42	121.53	111.59	134.67	92.44	72.79	87.35	83.8	94.77	116.89	67.94	91.34	26.18	38.73	25.69	34.73	22.2	21.01	24.48	34.23	14.23	14.68	12.31	21.47	22.25	9.74	16	16.86
2.9862	75.53	84.04	67.23	139.87	100.86	116.1	108.7	134.48	94.21	73.28	86.2	81.38	95.39	113.72	66.68	91.01	25.59	38.77	26.63	32.35	22.2	20.77	24.04	32.41	14.4	14.59	12.11	20.51	23.41	9.94	15.6	16.45
3.018	75.78	83.5	64.78	139.59	101.33	111.79	105.11	135.15	96.46	75.25	85.06	78.97	96.38	110.52	63.71	90.13	24.87	37.54	28.11	29.25	21.61	21.14	23.74	31.15	14.2	14.7	12.04	18.87	24.03	10.13	15.19	15.56
3.0497	74.56	83.62	62.97	136.24	101.32	108.91	101.98	136.43	98.12	78.39	83.25	77.36	98.24	107.48	59.17	88.27	23.75	35.21	29.45	26.4	20.97	21.77	23.01	30.27	13.82	14.82	12.08	17.34	23.73	10.28	15.11	14.46
3.0815	71.76	84.24	61.8	131.1	101.41	107.31	99.98	137.78	98.54	81.66	80.36	77.2	101.3	103.88	54.21	86.3	22.88	32.31	30.08	24.93	20.16	22.1	21.63	29.13	13.43	14.73	12.02	16.05	23.08	9.79	15.41	13.99
3.1133	67.95	85.15	61.24	126.59	101.71	107.78	99.36	137.29	98.03	84.61	76.59	78.33	105.33	100.33	50.39	84.35	22.76	29.57	29.6	25.14	19.19	21.56	20.11	27.36	12.88	14.22	11.72	15.36	22.14	9.24	15.99	14.02
3.145	64.96	86.18	61.4	124.65	103.44	109.04	100.39	134.34	96.78	86.84	72.64	80.21	109.58	96.95	48.8	83.12	23.15	27.55	28.06	26.25	18.32	21.08	19.01	25.95	12.49	13.53	11.01	14.61	21.23	8.56	16.67	14.36
3.1768	63.91	87.51	62.14	125.57	106.53	111.08	103.38	129.97	96.34	88	69.83	81.65	113.36	94.18	48.84	82.39	23.93	26.46	26.23	27.36	17.86	20.81	18.9	25.76	12.1	12.56	10.06	14.17	20.48	8.06	17.15	14.82
3.2086	65.27	89.67	62.96	127.72	109.98	113.75	107.49	126.58	97.01	88.62	68.96	81.89	115.65	92.81	49.42	81.9	24.38	26.09	24.81	27.87	18.16	20.91	19.43	26.97	11.77	11.67	9.28	13.77	20.11	7.56	17.35	14.81
3.2404	68.18	93.01	62.97	129.72	112.33	116.43	112.3	125.61	98.67	89.43	69.63	81.28	116.27	92.12	49.24	80.65	24.14	26.38	24.12	27.68	18.97	21.57	19.87	28.86	11.28	10.9	8.75	13.38	20.07	6.91	17	14.38
3.2721	70.92	97.25	61.51	130.51	112.3	118.11	117.09	127.37	100.55	91.06	71	80.55	115.7	92.32	48.15	78.33	23.1	27.13	23.86	26.83	19.42	22.3	19.92	30.35	10.78	10.2	8.65	12.87	20.41	6.52	15.7	13.57
3.3039	72.54	101.84	58.64	130.53	110.02	118.63	121	130.71	102.16	93.74	72.05	80.37	114.3	93.52	47.24	74.27	22.27	27.84	23.58	25.32	19.19	22.78	20.1	30.4	10.2	9.41	8.9	12.11	21.38	5.99	14.13	12.77
3.3357	72.02	105.27	55.01	129.2	106.26	118.22	124.03	134.19	102.68	97.16	72.08	80.89	113.55	95.07	47.36	68.79	21.83	27.84	22.87	23.71	18.31	22.88	20.87	28.86	9.67	8.7	9.19	11.5	22.6	5.8	12.97	12.08
3.3674	69.96	107.25	51.37	126.74	103.42	118.15	125.3	136.02	101.64	101.01	71.19	82.06	114.16	96.85	48.93	62.45	22.04	27.05	22.05	22.6	17.66	22.65	22.84	26.86	9.04	8.34	9.49	11.39	23.64	5.89	12.73	11.77
3.3992	67.21	107.72	48.6	122.8	101.66	119.83	124.56	136.25	99.07	103.83	69.74	83.66	115.71	97.88	51.41	56.81	22.18	25.64	21.62	22.94	17.58	22.42	25.16	25.39	8.61	8.19	9.73	11.96	24.15	6.2	12.96	11.52
3.431	64.51	107.33	47.42	118.25	100.63	123.29	122.59	135.22	95.79	104.88	68.35	85.8	116.94	97.06	53.95	53.19	21.79	24.29	21.51	24.2	17.96	22.32	26.6	24.98	8.64	8.47	9.89	13.27	24.15	6.83	12.99	11.45
3.4627	62.7	106.64	47.8	114.36	98.73	127.58	119.62	133.4	92.3	103.85	67.07	88.62	116.84	94.43	55.99	52.05	21	23.38	21.65	25.48	18.46	22.33	26.53	25.77	9.2	9.11	10.04	14.68	23.67	7.28	12.6	11.42
3.4945	61.36	105.69	49.36	111.43	94.99	131.24	116.84	131.04	90.05	100.93	65.87	91.93	114.89	89.98	57.24	53.18	20.62	22.96	21.73	26.08	19.14	22.25	24.62	27.18	10.1	9.88	10.03	15.74	22.73	7.57	11.92	11.41
3.5263	59.79	103.62	51.3	110.61	90	131.97	115.88	129.29	88.92	96.56	65.12	95.63	111.94	85.98	57.6	55.25	21.24	22.7	21.6	25.54	19.44	21.86	21.83	28.41	10.82	10.24	9.66	15.95	21.79	7.66	11.35	11.24
3.558	57.96	99.88	52.83	110.27	85.06	130.17	117.64	128.92	88.84	91.98	65.41	98.77	109.26	84.69	57.5	56.4	22.02	22.28	21.31	24.37	19.37	21.59	19.23	28.53	11.02	10.52	9.01	15.19	21.24	7.76	11.39	10.81
3.5898	55.93	95.23	53.53	110.35	82.03	126.81	122.11	130.23	88.12	88.12	67.48	100.56	107.98	86.03	57.14	56.01	22.73	21.87	20.93	23.06	18.59	21.68	17.93	27.28	10.55	10.37	7.95	13.83	21.44	7.98	11.66	10.5
3.6216	54.35	91.51	53.18	109.89	81.34	123.29	127.35	133.36	86.63	85.41	70.29	100.4	108.39	90.77	56.54	53.79	23.16	22.05	20.31	22.13	17.32	22.02	18.12	25.21	9.87	10.09	7.07	12.22	22.31	8.24	11.65	10.21
3.6533	53.89	89.94	52.57	108.93	82.22	120.73	131.18	137.72	84.33	84.36	72.93	98.7	110.08	95.84	55.84	51.23	23.21	23.12	19.64	21.3	16.24	22.27	19.26	23.28	9.43	9.59	6.55	11.1	23.65	8.37	11.02	10.16
3.6851	55.17	90.67	52.38	109.25	83.78	119.51	131.62	142.67	81.56	84.67	74.49	96.51	112	101.01	54.7	49.45	23.02	24.45	19.25	20.71	15.77	22.05	20.55	22.23	9.27	9.1	6.66	10.75	24.98	8.43	10.02	10.18
3.7169	57.17	92.02	52.85	110.64	84.28	118.54	128.54	147.22	78.81	86.03	74.17	94.92	113.08	104.92	52.96	48.9	22.52	25.2	19.19	20.38	16.23	21.01	21.08	22.16	9.32	8.67	7.26	10.75	25.92	8.77	8.95	10.02
3.7486	59	91.97	54.01	113.63	83.91	117.32	123.17	149.94	76.71	87.28	72.11	95.05	113.39	107.24	50.95	49.81	21.65	24.84	19.59	20.43	17.33	19.21	20.57	22.48	9.39	8.53	8.16	10.98	26.31	9.2	8.33	9.81
3.7804	60.05	88.97	55.47	117.05	82.3	115.94	117.58	150.74	75.3	88.12	69.68	95.95	112.7	108.45	49.49	51.35	20.91	23.61	20.22	21.08	18.41	17.64	19.05	22.54	9.57	8.82	8.85	10.92	25.8	9.62	8.43	9.44
3.8122	59.62	83.32	56.77	120.22	80.03	114.68	113.82	149.86	74.87	88.95	67.21	96.73	111.48	107.77	48.96	52.64	20.89	22.26	20.7	22.04	19.06	16.6	17.36	21.92	9.83	9.53	9.12	10.43	24.8	9.99	8.81	9.28
3.8439	58.04	76.53	57.75	122	77.7	113.42	112.77	147.28	75.61	89.24	65.09	95.93	110.93	105.19	49.82	53.72	21.4	21.61	20.75	22.9	18.61	16.55	16.25	20.88	10.2	10.18	8.86	9.84	23.48	9.99	9.17	9.38
3.8757	56.08	70.66	58.62	122	76.27	110.76	113.88	143.18	76.68	89.32	63.48	92.91	111.21	101.49	51.78	54.51	22.03	21.85	20.15	23.17	17.76	17.02	16.03	19.82	10.57	10.34	7.98	9.05	22.31	9.46	9.13	9.73
3.9075	54.03	66.68	59.91	120.43	76.06	106.45	116.08	138.15	77.04	88.97	62.33	88.9	112.4	98.09	53.97	54.6	21.85	22.87	19.27	22.75	16.73	17.6	16.32	18.94	10.71	9.99	6.97	8.37	21.28	8.46	8.26	10.42
3.9393	53.56	65.32	61.88	117.76	77.02	99.66	118.44	133.66	75.96	88.11	61.56	85.28	113.81	96	55.96	54.5	20.87	23.96	18.75	21.89	15.55	17.91	16.98	18.54	10.3	9.28	6.13	7.56	20.38	7.52	7.34	11.05
3.971	54.44	65.19	64.28	114.84	78.91	92.35	119.84	131.47	73.6	87.04	61.07	83.54	115.37	95.18	57.96	54.79	19.83	24.41	18.96	21.09	14.76	18.11	17.75	18.64	9.88	8.79	5.81	6.89	19.72	7.1	6.68	11.13
4.0028	57.25	65.5	66.24	112.95	81.7	86.18	119.37	132.35	70.94	86.21	60.66	83.97	116.35	95.15	60.04	55.73	19.41	24.21	19.83	20.39	14.57	18.35	18.35	18.8	9.45	8.92	6.16	6.43	19.48	7.13	6.78	10.59
4.0346	61.1	64.9	66.89	112.15	84.44	81.93	117.36	135.8	69.72	85.73	60.56	85.59	116.7	93.84	62.4	57.86	19.94	23.26	20.87	20.17	14.93	18.56	19.06	18.92	9.47	9.4	7.12	6.39	19.79	7.76	7.79	9.75
4.0663	64.47	62.72	65.83	112.31	85.92	79.45	113.99	140.36	69.91	85.58	60.17	87.13	116.89	91.09	64.56	60.79	20.87	22.18	21.85	20.72	15.46	19.01	20.08	19.14	9.98	9.9	8.67	6.66	20.53	8.21	9.19	9.29
4.0981	66.52	58.83	63.09	111.46	85.25	78.28	110.48	143.84	70.83	84.88	59.46	87.24	115.78	86.12	66.14	63.8	21.55	21.54	22.54	21.42	16.39	19.49	20.97	19.62	10.76	10.12	10.29	7.14	21.09	8.59	10.52	9.65
4.1299	66.86	54.08	59.21	110.17	82	77.74	108.34	144.84	71.94	82.8	58.29	85.81	112.88	80.42	67.63	66.02	21.59	21.42	22.88	22.45	17.71	19.89	21.35	20.13	11.59	9.99	10.85	7.32	21.37	8.78	11.23	10.53
4.1616	65.29	49.14	55.13	108.44	77.58	77.79	107.87	142.62	72.31	79.11	56.49	83.53	107.65	74.29	68.15	66.9	21.18	21.38	22.8	23.08	19.38	19.9	21.21	20.11	12.28	9.69	10.58	7.21	21.07	9.02	11.11	11.21
4.1934	62.35	45.67	51.72	107.18	73.88	78.5	108.61	138.64	71.9	74.97	54.23	81.54	99.92	68.5	68.15	66.42	20.51	20.91	22.39	23.09	20.75	19.48	20.4	19.38	12.45	9.4	9.57	6.77	20.06	9.15	10.53	11.28
4.2252	58.99	43.6	49.24	106.08	72.49	79.17	109.38	133.98	71.67	71.33	51.83	80.79	91.54	63.52	67.26	64.81	20.18	20.3	21.76	22.01	21.46	18.42	19.64	18.23	12.01	9.11	8.39	6.39	18.28	9.14	9.81	10.75
4.2569	56.56	43.25	47.8	105.04	73.51	78.79	110	129.64	71.82	68.88	49.72	81.57	84.15	59.38	65.46	63.02	19.91	20.07	21.05	20.61	20.89	17.19	19.3	17.28	11.19	8.73	7.57	6.43	16.08	9.12	9.39	9.62
4.2887	55.79	44.01	46.98	103.41	75.95	77.13	109.94	125.68	72.38	67.99	47.29	83.21	78.32	56.72	62.83	61.28	20.16	20.9	20.47	19.62	19.48	16.02	19.44	16.87	10.54	8.43	7.21	6.9	13.96	8.99	9.06	8.35
4.3205	56.27	45.39	46.46	101.9	77.43	75.3	109.33	121.93	73.64	67.66	44.46	84.6	74.91	55.45	59.5	60.67	20.25	22.16	19.92	19.82	17.87	14.98	19.7	16.66	9.98	8.13	7.14	7.53	12.64	8.82	8.42	7.23
4.3522	57.01	47.08	46.01	101.06	76.68	74.29	108.19	118.53	75.64	67.47	41.06	84.78	72.96	55.67	56.55	60.84	20.24	23.45	19.4	20.62	16.58	14.68	19.56	16.44	9.42	8.25	7.09	8.35	12.52	8.62	7.58	6.48
4.384	57.13	48.37	45.37	101.43	73.99	74.91	105.45	115.3	78.15	66.39	37.41	82.92	72.31	57.39	54.19	61.33	20.19	23.9	19.09	21.57	16.13	15.14	19.16	16.2	8.83	8.67	6.99	9.1	13.2	8.76	6.89	6.17
4.4158	55.75	48.79	44.87	102.87	70.33	77.1	100.94	111.87	80.97	64.23	34.29	79.37	71.92	59.48	52.83	60.93	20.63	23.32	19.07	22.15	16.4	16.15	18.98	16.1	8.19	9.3	6.7	9.56	13.9	9.22	6.64	6.31
4.4475	54.08	48.21	44.68	104.03	67.46	80.73	95.29	108.11	83.75	61.45	32.39	75.26	71.82	60.81	52.65	58.88	21.54	22.44	19.46	22.27	16.65	17.42	19.27	16.35	7.85	9.94	6.1	9.59	13.92	9.72	6.73	6.4
4.4793	52.73	46.91	44.68	104.32	66.49	84.77	88.75	104.12	85.61	58.29	32.41	71.53	71.5	60.62	53.11	55.28	22.45	21.95	20.13	22.22	16.55	18.43	20.02	16.67	7.74	10.14	5.51	8.99	12.96	10.09	7.09	6.6
4.5111	52.52	44.48	44.44	103.76	67.2	88.36	82.25	99.95	85.94	55.64	34.02	68.67	70.76	58.63	54.2	51.08	22.58	22.02	20.72	22.07	15.62	18.88	20.25	16.83	7.45	9.59	5.12	8.07	11.49	10.21	7.21	6.79
4.5428	53.04	42.37	43.56	103.25	68.65	91.05	76.9	95.92	84.61	54.19	36.21	66.08	70.38	55.6	55.58	47.69	21.84	22.33	20.93	21.58	14.33	18.96	20.11	16.49	7.1	8.5	5.01	6.97	10.16	10.23	7.23	7.12
4.5746	54.23	40.77	42.1	103.16	70.45	92.35	73.13	92.93	82.2	53.36	38.4	62.77	71.09	52.57	56.65	45.67	20.49	22.35	20.66	20.77	13.42	18.88	19.57	15.61	6.77	7.71	5.36	5.93	9.5	10.51	7.22	7.6
4.6064	54.82	40.12	40.46	103.37	71.32	92.22	71.04	90.78	80.1	53.35	39.89	58.5	73.12	50.33	57.18	44.81	19.15	21.52	19.83	19.88	13.2	18.66	18.89	14.6	6.48	7.38	5.89	5.57	9.54	11.15	7.02	7.96
4.6382	54.68	40.02	39.39	104.15	71.41	91.76	70.61	89.22	78.51	52.85	40.36	53.29	76.45	48.63	57.43	44.54	18.11	20.56	18.65	19.32	13.84	18.34	18.3	13.61	6.38	7.69	6.77	6.01	10.17	11.59	7.01	7.84
4.6699	53.73	40.46	39.34	103.84	70.6	91.04	70.72	87.99	78.44	51.89	39.38	48.37	79.82	46.96	57.35	43.71	17.24	19.89	17.67	19.18	14.69	17.97	17.72	12.85	6.58	8.11	8.11	6.8	10.88	12.16	6.89	7.36
4.7017	52.84	41.19	40.13	102.09	69.43	90.83	70.62	86.38	79.19	50.59	37.26	44.62	81.99	45.2	57.21	42.37	17.1	19.46	16.99	19.73	15.3	17.56	17.09	12.59	6.74	8.66	9.5	7.64	11.29	12.51	6.45	6.71
4.7335	52.71	41.47	41.36	96.85	67.55	90.02	69.53	83.75	79.6	49.91	34.82	42.89	82.8	43.65	56.72	40.98	17.29	18.97	16.78	20.33	15.47	17.21	16.5	12.65	7.07	8.78	10.47	8	11.31	13	6.08	6.48
4.7652	54	41.53	42.39	89.6	65.59	88.4	68	79.73	79.28	50.33	32.72	42.63	82.89	42.67	55.81	39.98	17.89	18.14	16.93	20.73	15.24	16.97	16.1	13.12	7.37	8.68	10.72	7.72	10.88	13.2	5.87	6.61
4.797	55.93	41.74	42.67	80.89	63.92	85.23	67	74.98	77.82	51.69	31.62	43.12	83.44	42.77	54.44	39.82	18.89	17.09	17.16	20.9	15.21	16.87	15.88	13.87	7.76	8.16	10.12	6.96	10.55	13.22	5.79	6.98
4.8288	57.52	41.61	42.35	72.93	63.18	80.18	66.87	70.1	76.27	53.36	31.62	43.55	84.44	43.5	52.47	40.51	19.83	16.27	17.41	21.04	15.15	17.02	16.11	14.62	7.91	7.74	9.02	5.95	10.53	12.96	6.03	7.39
4.8605	58.32	41.01	41.7	68.33	63.11	74.02	67.7	65.53	75.24	54.45	32.4	43.63	85.79	44.54	50.51	41.45	20.24	16.21	17.48	21.63	15.3	17.45	16.34	15.1	7.98	7.43	8.2	5.22	10.92	12.31	6.16	7.8
4.8923	58.3	39.68	41.27	66.94	63.73	67.57	68.52	61.71	75.42	54.28	33.39	43.15	86.61	44.67	48.78	42.4	20.16	16.82	17.39	22.64	15.49	18.2	16.63	15.2	7.81	7.43	8.06	4.81	11.18	11.65	6.78	8.05
4.9241	58.23	37.79	40.88	68.89	64.76	61.98	68.26	58.55	76.94	53.03	33.97	42.43	86.41	43.69	47.8	43.06	19.92	17.55	17.24	23.62	15.87	18.84	16.71	14.89	7.46	7.85	8.38	4.84	11.22	11.04	7.4	8.29
4.9558	57.97	35.37	40.15	72.47	65.23	57.74	66.77	56.61	79.29	51.31	34	41.43	85.39	42.01	47.51	43.62	19.68	18.1	17.09	24.19	15.96	18.91	16.48	14.26	7.08	8.6	8.71	5.2	10.7	10.85	7.97	8.79
4.9876	58.05	33.2	38.78	76.53	65.29	55.49	64.29	56.17	82.11	49.74	33.42	40.33	83.82	40.21	47.88	43.79	19.77	18.24	16.96	24.25	16.25	18.78	16.04	13.79	6.77	9.13	8.69	5.71	10.08	11.17	7.95	9.37
5.0194	58.55	31.74	36.84	79.42	64.98	53.69	61.64	57.22	84.93	48.8	32.55	39.45	82.5	38.75	48.8	43.85	20.12	18.36	16.92	23.9	16.63	18.25	15.58	13.74	6.8	9.34	8.5	5.99	9.47	11.58	7.52	9.97
5.0511	59.45	31.29	34.8	79.78	64.26	51.55	59.16	59.42	87.17	48.34	31.68	38.73	81.89	37.5	50.07	43.44	20.34	18.55	17.19	23.22	17.35	17.6	15.25	14.12	7.08	9.23	8.31	6.19	8.85	11.98	6.72	10.45
5.0829	61.3	31.79	32.86	77.33	63.62	48.8	56.84	61.62	88.81	48.04	30.88	38.43	81.49	36.55	51.72	42.6	20.55	18.99	17.8	22.51	18.22	17.01	14.73	14.56	7.72	8.59	8.32	6.07	8.38	12.05	6.28	10.92
5.1147	63.52	32.83	31.61	72.82	63.68	45.02	54.57	63.19	89.17	47.28	30.2	38.41	80.92	35.68	53.38	41.17	20.46	19.43	18.56	22.16	18.85	16.41	14.14	15.03	8.6	7.73	8.62	5.69	7.82	11.73	6.34	11.04
5.1464	65.33	33.94	30.82	67.95	64.28	41.79	51.92	63.55	88.27	45.4	29.6	38.63	80.02	34.3	54.96	39.36	20.17	19.81	19.26	22.16	18.85	16.05	13.5	15.33	9.33	6.89	8.93	5.58	7.05	11.24	6.56	11.04
5.1782	66.25	34.69	30.2	63.97	65.64	39.76	49.08	62.94	86.39	42.58	29.17	38.74	78.7	32.83	56.1	37.52	19.88	20.07	19.63	22.22	18.54	15.94	13.39	15.26	10.21	6.25	9.26	5.73	6.49	10.55	6.72	10.83
5.21	66.05	34.85	29.89	61.26	67.51	39.27	46.63	61.94	83.72	39.12	28.87	38.5	78.02	30.66	56.62	35.86	19.69	20.12	19.46	22.29	18.43	16.11	13.68	15.13	10.83	5.83	9.47	6.1	6.29	10.05	6.36	10.28
5.2417	65.35	34.73	29.94	59.51	69.05	39.77	45.17	61.56	81.26	35.97	28.22	38.24	78.1	28.38	56.05	34.1	19.73	19.87	18.8	22.12	18.63	16.51	14.43	15.22	11.42	5.51	9.58	6.67	6.76	9.84	6.05	9.63
5.2735	65.05	34.22	30.23	58.78	69.47	40.47	44.77	62.74	79.41	33.77	27.25	38.29	78.91	26.07	53.84	32.42	19.9	19.72	17.96	22.03	18.93	16.64	15.15	15.47	11.7	5.3	9.8	7.11	7.34	9.85	5.76	8.83
5.3053	65.53	33.78	30.53	58.46	68.02	40.5	45.2	66.2	78.29	32.34	25.86	38.72	79.81	23.94	51.23	30.83	20.25	19.73	17.17	21.65	19	16.63	15.36	15.47	11.61	5.19	10.13	7.36	7.38	9.99	5.65	7.82
5.3371	66.29	33.49	30.64	58.97	65.23	39.44	45.59	71.58	77.71	31.86	24.51	39.35	79.29	22.44	48.61	29.65	20.81	20.16	16.62	21.18	18.75	16.37	14.84	14.75	11.45	5.29	10.26	7.27	7.07	10.02	5.57	6.91
5.3688	66.86	33.25	30.42	59.47	61.84	37.77	45.47	77.21	77.65	31.7	23.49	40.02	77.61	21.54	46.83	28.67	21.47	20.77	16.45	20.53	18.23	15.84	14.06	13.91	11.13	5.61	10.02	7.06	6.75	9.78	5.52	6.37
5.4006	67.53	33.33	29.9	60.94	58.71	35.89	44.48	81.28	77.27	30.76	22.75	40.64	74.91	20.97	45.97	27.85	22.05	20.97	16.56	20.16	17.08	15.16	13.43	13.25	10.83	6.25	9.38	6.84	6.77	9.42	5.52	6.42
5.4324	68.53	33.54	29.18	62.11	56.36	34.34	43.17	82.97	75.91	28.57	22.27	41.05	72	20.39	45.81	27.16	22.38	20.56	16.65	20.15	15.52	14.47	13.23	13.27	10.3	6.88	8.59	6.61	6.99	9.05	5.5	6.78
5.4641	70.27	34.06	28.44	63.14	54.84	33.3	42.22	81.79	73.35	25.59	22.02	41.19	69.74	19.74	45.83	26.51	22.05	19.85	16.62	20.77	14.19	13.72	13.51	13.97	9.37	7.41	7.78	6.37	7.32	8.69	5.46	7.27
5.4959	71.69	34.51	27.34	63.41	53.71	32.5	41.75	79.54	69	22.29	22.08	41.27	68.61	18.84	45.79	26.32	20.91	19.17	16.65	22.26	13.51	13.18	13.8	14.58	8.26	7.41	7.13	6.15	7.7	8.18	5.32	7.7
5.5277	71.47	34.89	26.12	62.71	52.93	31.92	41.57	77.03	63.65	19.6	22.46	41.07	68.97	17.5	45.2	26.67	19.63	19.25	16.62	23.63	13.98	12.69	13.8	14.72	7.51	7.19	6.77	5.79	8	7.76	5.54	7.84
5.5594	69.67	34.95	25.09	61.65	52.37	31.36	41.18	75.46	58.04	17.87	23.38	40.09	70.85	16.04	44.07	27.8	17.94	19.71	16.48	24.45	15.25	12.48	13.57	14.2	6.68	6.77	6.83	5.39	8.02	7.37	6.45	7.73
5.5912	66.54	34.77	24.39	59.96	51.48	30.81	40.01	74.79	53.33	16.74	24.72	38.84	74.88	14.45	42.69	29.26	17.61	19.76	16.4	23.98	16.33	12.66	13.19	13.57	6.31	6.24	7.07	5.01	7.66	7.05	7.91	7.61
5.623	64.12	34.68	24.36	58.02	49.94	30.23	37.95	74.85	49.76	16.11	25.84	37.38	80.69	12.95	41.05	30.54	18.01	19.06	16.1	22.65	16.96	13.22	12.93	12.98	6.08	5.93	7.51	4.81	7.1	7.2	9.14	7.57
5.6547	63.82	34.51	25.12	55.26	47.71	29.46	34.94	75.66	46.98	14.85	26.27	36.15	86.66	11.56	39.37	31.12	19.3	17.98	16.21	21.11	16.94	14.05	12.94	12.67	5.85	5.52	7.92	4.78	6.41	7.33	9.7	7.51
5.6865	65.83	34.31	26.1	52.08	45.19	28.48	31.56	76.63	44.56	13.58	25.94	35.43	92.07	10.43	37.74	30.81	20.66	16.89	16.61	20.32	16.51	15.28	13.09	12.72	5.69	5.1	8.21	4.96	5.93	7.8	9.29	7.3
5.7183	68.78	34.13	26.94	48.88	42.39	27.22	28.72	77.18	42.17	12.18	24.95	35.23	95.34	9.71	36.68	30.02	21.4	16.17	17.27	20.72	15.88	16.92	13.25	12.79	5.58	4.58	8.26	5.34	5.94	7.81	8.25	7.21
5.75	72.04	34.18	27.47	47.21	40.53	26.28	26.6	76.75	39.69	11.23	24.3	35.14	96.17	9.4	35.88	29.37	21.45	15.92	17.67	21.77	15.25	18.54	13.41	13.02	5.64	4.25	7.86	5.65	6.53	7.97	7.63	7.33
5.7818	75.82	34.63	27.56	46.99	38.97	25.95	25.23	75.16	37.4	10.76	24.3	35.13	95.52	9.67	35.97	29.21	20.91	16.17	17.63	22.55	14.78	19.68	13.63	13.33	6.19	3.93	7.12	5.56	7.33	7.91	7.46	7.71
5.8136	80.33	35.27	27.31	47.84	37.67	26.08	24.59	72.24	35.47	10.62	25.22	35.04	94.55	10.47	36.31	29.17	20.1	16.69	17.3	22.63	14.71	20.24	14.11	13.73	6.86	3.72	6.54	5.12	7.73	7.81	7.68	8.15
5.8453	85.45	36.16	27	48.36	35.74	26.47	24.65	68.75	33.94	10.76	27.18	34.79	93.86	11.61	37.08	29.06	19.39	17.27	16.88	22.16	15.04	19.77	14.73	13.88	7.47	3.6	6.39	4.5	7.78	7.52	7.71	8.61
5.8771	88.88	36.87	26.56	47.38	33.48	26.42	24.84	65.03	32.41	10.61	29.31	34.48	94.86	12.77	37.52	28.48	19.18	18.01	16.72	21.76	15.37	18.77	15.26	13.87	7.53	3.7	6.83	4.08	7.23	6.98	7.33	8.89
5.9089	89.55	36.94	26.45	45.49	30.88	26.11	24.79	61.51	30.83	10.15	30.98	34.1	97.33	13.26	36.83	27.74	19.58	18.56	16.84	21.46	14.94	17.9	15.46	13.64	7.41	3.69	7.57	4.28	6.62	6.49	6.75	8.93
5.9406	86.33	36.27	26.96	43.38	28.34	26.26	24.23	58.43	28.64	8.89	31.85	33.78	100.97	13	35.53	27.28	20.46	18.69	16.94	22.24	14.14	17.14	15.33	13.53	6.83	4	8.27	4.99	5.99	6.2	6.09	8.88
5.9724	82.36	34.93	28.15	41.91	26.11	26.95	23.09	55.96	26.2	7.63	32.06	33.72	104.82	12.41	33.49	26.99	21.4	18.31	16.91	23.19	13.65	16.7	15.03	13.72	6.07	4.33	8.17	5.73	5.85	6.59	5.72	8.65
6.0042	78.12	33.19	29.14	41.71	24.82	27.97	21.65	54.77	24.15	6.55	31.98	33.91	107.71	11.18	32.02	26.71	22.08	17.51	17.13	24.04	13.91	16.37	14.71	14.17	5.67	4.72	7.77	6.08	5.95	7.43	5.59	8.48
6.036	75.65	31.56	29.98	42.31	24.27	28.72	20.25	55.35	22.81	5.92	31.93	34.42	108.6	10.31	31.32	26.21	22.76	16.86	17.55	23.61	14.61	16.09	14.43	14.55	5.35	5.05	7.18	6.23	6.3	8.57	5.72	8.26
6.0677	74.56	30.41	30.15	43.32	24.68	28.92	19.31	56.99	22.05	5.92	31.76	34.9	107.36	9.75	31.57	25.06	23.01	16.59	17.99	21.49	15.04	16	14.14	14.62	5.17	5.36	6.82	6.41	6.66	9.64	5.92	8.16
6.0995	74.39	29.79	29.59	43.95	24.93	28.72	19.08	58.55	21.65	6.41	31.79	35.07	104.95	9.99	32.7	23.32	22.9	16.89	18.35	18.78	14.82	15.98	13.79	14.34	5.32	5.48	6.48	6.63	7.01	10.33	5.79	7.88
6.1313	75	29.65	28.5	43.61	25.25	28.55	19.45	59.38	21.15	7.35	31.84	34.9	102.2	10.59	34.1	21.2	21.78	17.52	18.54	16.52	14.09	16.06	13.58	14.09	5.55	5.69	6.25	7.02	7.11	10.62	5.4	7.46
6.163	75.7	29.64	27.34	42.02	25.25	28.95	19.94	58.93	20.52	8.16	31.9	34.17	100.3	11.46	34.68	19.1	20.56	17.85	18.54	16.2	13.34	16.21	13.55	14.06	5.76	5.81	5.83	7.18	7.18	10.84	4.87	7
6.1948	75.97	29.72	26.45	40.15	25.28	29.35	20.33	57.72	19.7	8.97	32.41	33.23	98.8	12.44	34.81	17.25	19.64	17.69	18.36	17.34	12.92	16.41	13.7	14.02	5.76	5.81	5.61	6.9	7.47	11.13	4.23	6.73
6.2266	75.17	30	25.68	38.81	25.62	29.49	20.46	56.21	19.09	9.6	32.61	32.04	98.13	13.42	33.71	15.82	19.56	17.34	18.03	19.1	13.03	16.6	13.83	13.95	5.62	5.59	5.52	6.32	7.42	11.42	4.05	6.63
6.2583	73.2	30.61	25.43	38.26	26.28	28.96	20.36	54.98	18.85	10.05	32.92	30.53	97.19	14.15	32.37	14.61	20.15	17.33	17.78	20.67	13.25	16.94	13.75	13.82	5.5	5.26	6.04	5.82	7.49	11.21	4.03	6.66
6.2901	71.11	31.42	25.48	38.21	27.26	27.63	20.15	54.27	19.07	10.36	32.9	29.37	95.14	14.39	31.41	13.7	20.64	17.78	17.51	21.57	13.55	16.95	13.49	13.46	5.55	5.04	7.05	5.26	7.36	10.6	4.34	6.46
6.3219	69.88	32.45	25.79	37.99	27.71	25.8	20.07	53.46	19.15	10.3	32.89	28.79	92.38	13.77	31.12	13.23	20.45	18.68	17.3	21.92	13.69	16.55	13.28	13.23	5.44	5.04	8.46	4.93	6.99	9.43	4.57	6.08
6.3536	70.4	33.48	26.11	37.08	27.63	24.39	20.35	52.43	18.88	10.3	33.03	28.59	89.45	12.39	31.14	12.82	19.5	19.25	17.23	21.74	13.48	16.13	13.23	13.13	5.37	5.13	9.76	4.72	6.54	8.05	4.68	5.72
6.3854	71.54	34.14	26.4	36.31	26.72	23.55	20.96	50.98	18.31	10.42	33.66	28.67	87.39	10.71	31.57	12.68	18.15	19.3	17.07	21.45	13.07	15.9	13.37	13.12	5.16	5.55	10.72	4.43	6.11	6.97	4.69	5.6
6.4172	72.33	34.37	26.52	35.9	25.19	23.43	21.79	49.33	17.36	10.73	34.38	28.66	86.32	9.31	32.06	12.62	16.77	18.91	17.03	21.59	12.81	16.17	13.44	13.28	5.09	5.84	11.02	4.31	5.79	6.55	4.66	5.9
6.4489	72.23	34.34	26.27	36.11	23.72	23.91	22.71	47.6	16.59	11.05	34.46	28.52	85.61	8.8	32.52	12.39	15.61	18.39	17.07	22.14	12.56	17.08	13.14	13.23	5.17	5.92	10.19	4.15	5.58	6.85	4.72	6.2
6.4807	70.76	34.41	25.74	36.52	22.8	24.49	23.92	45.96	15.96	11.36	33.74	27.9	84.03	9.42	33.21	12.27	15.16	18.22	17.18	22.57	12.72	18.22	12.8	13.07	5.46	5.84	8.87	4.1	5.54	7.55	4.94	6.45
6.5125	70.07	34.43	25.41	36.73	22.82	24.91	25.26	44.48	15.25	11.55	32.4	27.05	79.93	10.53	33.69	11.81	15.41	18.13	17.35	22.68	13.11	19.02	12.53	12.83	5.82	5.54	7.98	4.11	5.75	7.98	5.3	6.69
6.5442	71.59	34.68	25.01	36.84	23.43	24.98	26.54	43.17	14.55	12.05	30.66	26.41	73.7	11.15	33.83	11.6	16.42	17.94	17.2	22.16	13.56	19.11	12.49	12.74	6.19	5.46	7.81	4.05	6.12	8.05	5.53	6.64
6.576	75.19	35.22	24.87	36.21	23.77	24.93	27.44	42.45	13.69	12.44	28.99	26.01	66.66	11.22	33.8	11.35	17.61	17.61	16.92	21.78	13.84	18.6	12.73	12.78	6.34	5.59	8.72	4.02	6.63	7.64	5.85	6.3
6.6078	79.5	35.96	24.84	36.19	23.8	25.09	27.7	42.46	12.86	12.75	27.37	25.64	61.08	10.51	33.12	11.45	18.56	17.29	16.46	21.53	13.9	17.57	13.03	12.92	6.23	6.22	10.09	3.95	7.06	7.14	6.23	5.75
6.6395	83.26	36.73	25.16	36.65	23.53	25.72	27.5	43.13	12.5	12.95	25.95	25.14	57.67	9.44	32.16	11.92	19	17.26	16.12	21.52	13.53	16.7	13.26	13.02	5.88	7.15	11.17	4.08	7.2	6.81	6.73	5.13
6.6713	85.03	37.39	25.35	37.66	23.24	26.34	26.76	44.11	12.37	13.07	24.71	24.34	57.01	8.29	31.06	12.06	19.25	17.58	16.15	21.63	13.13	16.72	13.44	13.11	5.6	7.86	11.45	4.3	7.06	6.43	7.22	4.66
6.7031	84.59	37.84	25.75	38.64	23.56	26.82	25.97	45.03	12.74	13.07	23.57	22.99	57.17	7.21	30.33	11.8	19.46	17.95	16.34	21.55	12.91	17.03	13.64	12.9	5.3	8.07	10.85	4.37	6.85	6.19	7.52	4.62
6.7348	82.43	37.81	26.17	38.61	24.15	26.49	25.37	45.39	12.75	12.75	22.27	21.59	56.64	6.34	29.8	11.17	19.48	18.38	16.82	21.31	12.88	17.66	13.72	12.43	4.91	7.65	9.71	4.34	6.96	6.08	7.34	5.06
6.7666	78.48	37.22	26.7	37.94	25.04	25.52	25.19	44.88	12.63	12.24	20.87	20.43	55.42	5.47	29.8	10.24	19.2	18.82	17.3	20.86	13.25	17.34	13.62	12.02	4.7	7.14	8.57	4.08	7.06	5.8	6.78	5.47
6.7984	73.78	36.17	26.96	36.78	25.61	24.07	25.52	43.5	12.07	11.81	19.42	19.75	54.18	5.12	29.95	9.32	18.78	19.12	17.77	20.66	13.46	16.32	13.41	12.1	4.67	6.64	7.59	3.83	7.27	5.67	6.02	5.61
6.8302	68.66	34.89	27.3	36.46	25.57	22.92	26.11	41.61	11.25	11.19	18.62	19.54	53.65	5.03	30.22	8.68	18.44	19.14	18.12	20.64	13.69	14.89	13.13	12.88	4.83	6.64	6.93	3.94	7.86	5.54	5.49	5.57
6.8619	64.33	33.54	27.08	36.57	25.61	22.37	26.72	40.13	10.46	11.08	18.34	19.91	54.4	5.05	30.51	8.38	18.17	18.66	18.59	20.91	13.76	13.42	12.87	13.93	5.01	7.06	6.59	4.44	8.51	5.55	4.92	5.44
6.8937	63	32.22	26.83	36.86	25.9	22.81	27.1	39.47	10.11	11.5	18.65	20.76	56.29	4.99	31.44	8.21	18.09	17.87	19.07	21.17	13.87	12.48	12.9	14.8	5.19	7.56	6.47	5.09	8.97	5.29	4.8	5.18
6.9255	63.84	31.3	26.32	36.7	26.91	23.69	26.8	39.55	10.26	12.24	19.04	21.72	58.91	5.22	32.86	8.28	18.14	17.3	19.49	21.49	14.42	11.98	13.34	15.07	5.15	7.56	6.5	5.58	9.02	4.93	4.56	5.02
6.9572	66	31.04	26.18	35.68	28.37	24.73	25.83	39.76	10.67	13.29	18.92	22.64	61.97	5.52	34.28	8.26	18.1	17.35	19.69	21.32	15.01	11.82	14.05	14.58	4.87	6.92	6.81	5.57	8.74	4.55	4.47	4.94
6.989	67.22	31.17	26.61	34.12	29.39	25.44	24.51	39.42	11.41	14.34	18.35	23.29	65.42	5.72	34.91	8.25	18.15	17.92	19.48	20.95	15.76	11.9	14.91	13.72	4.82	6.21	7.62	5.07	8.34	4.29	4.36	4.78
7.0208	66.56	31.52	27.06	32.8	29.86	25.67	23.37	38.32	12.07	15.39	17.53	23.55	68.65	6.07	34.19	8.27	18.32	18.32	19.1	20.24	16.23	12.35	15.79	12.82	4.82	5.44	8.91	4.28	7.99	4.3	4.14	4.69
7.0525	63.87	31.95	27.69	31.91	29.67	25.35	22.67	36.64	12.25	16.12	16.74	23.53	71.23	6.24	32.09	8.36	18.74	18.06	19	19.22	16.32	12.76	16.2	12.33	5.23	5.23	10.14	3.7	7.84	4.29	3.98	4.55
7.0843	60.4	32.24	28.25	31.25	28.84	25.04	22.28	34.9	12.01	16.43	16.32	23.26	73.31	6.52	29.29	8.88	19.11	17.16	19.02	18.29	16.05	12.91	16.12	12.29	5.87	5.37	10.89	3.42	7.84	4.2	3.86	4.51
7.1161	57.28	32.21	28.57	30.62	27.68	24.74	21.81	33.55	11.65	16.74	16.29	22.57	74.38	6.76	27.41	9.53	19.29	15.95	18.73	18.06	15.44	12.88	15.9	12.65	6.31	5.72	10.8	3.49	7.93	4.12	3.96	4.68
7.1478	54.76	32.15	28.55	29.91	26.5	24.84	21.23	32.73	11.32	16.42	16.66	21.71	75.36	6.49	26.07	10.18	19.42	14.87	18.02	19.25	14.83	12.71	15.68	13.33	6.45	5.86	9.77	3.73	8.2	4.25	4.08	4.82
7.1796	52.97	32.39	28.22	29.5	25.66	25.38	20.47	32.05	11.1	15.69	17.18	20.63	76.45	6.02	26.18	10.6	19.23	14.4	17.27	21.24	14.44	12.8	15.48	14.07	6.31	6	8.55	3.95	8.29	4.36	4.4	4.88
7.2114	51.35	32.69	27.61	29.15	24.21	26.28	19.62	31.27	11	14.43	17.52	19.29	76.74	5.37	26.74	10.48	18.68	14.68	16.5	23.15	14.13	13.12	15.26	14.59	6.02	6.07	7.68	4.07	8.36	4.41	4.84	4.75
7.2431	50.55	33.02	27.31	28.9	22.46	27.44	18.96	30.63	10.99	12.76	17.45	17.86	76.03	4.63	27.36	10.15	18.09	15.45	16.08	23.87	13.81	13.43	14.48	14.78	5.73	6.07	7.3	3.96	8.42	4.4	5.62	4.52
7.2749	50.34	33.16	27.37	28.7	20.74	28.46	18.38	30.67	10.82	10.97	16.86	16.76	74.2	4.07	27.55	10.03	17.38	16.34	15.88	23.4	13.48	13.96	13.5	14.66	5.46	6.22	7.47	3.89	8.4	4.23	6.59	4.3
7.3067	52.2	33.14	27.85	28.25	19.35	28.93	18.47	31.22	10.53	9.3	16.01	15.92	71.63	4.05	27.35	10.19	17.39	17.07	15.93	22.44	13.13	14.47	12.91	14.53	5.14	6.15	7.85	4.1	8.23	4.06	7.51	4.1
7.3384	54.65	33	28.31	28	18.93	28.41	19.12	32.05	10.16	8.04	15.28	15.36	68.9	4.28	27.1	10.64	17.73	17.72	16.6	21.61	12.86	14.94	12.96	14.65	4.89	6.01	8.3	4.63	7.97	3.7	7.85	4.19
7.3702	57.09	33.07	28.66	28.49	19.31	27.11	20.27	33.09	9.63	7.41	14.61	15.03	66.39	4.63	26.09	11.17	18.06	18.49	17.61	21.1	13.02	15.21	13.58	15.06	4.58	6.01	8.43	5.23	7.66	3.32	7.86	4.39
7.402	58.45	33.4	28.64	29.62	20.47	25.41	21.79	33.94	9.26	7.41	14.02	14.96	64.03	4.98	24.75	11.67	18.42	19.39	18.65	20.63	13.62	15.21	14.16	15.38	4.32	5.8	8.12	5.73	7.43	3.09	7.36	4.42
7.4337	58.2	33.6	28.08	31.42	21.72	23.82	23.16	34.11	9.17	7.72	13.71	15.2	61.21	5.3	23.08	12.19	18.75	20.07	19.38	20.22	14.28	15.03	14.42	15.39	4.26	5.59	7.37	5.9	7.42	3.09	6.71	4.36
7.4655	56.45	33.42	27.29	32.46	22.38	23	24.38	33.88	9.53	8.35	13.76	15.69	57.31	5.27	21.89	12.32	18.99	20.07	19.56	20.21	14.76	14.57	14.31	14.75	4.41	5.23	6.62	5.73	7.73	3.25	6.18	4.18
7.4973	53.85	32.41	26.23	32.68	22.33	22.63	25.12	33.66	10.03	9.2	13.83	16.33	52.43	5.12	21.38	12.24	19.22	19.25	19.26	20.48	14.77	14.17	14.16	13.7	4.85	5.02	6.01	5.42	8.15	3.44	5.71	3.86
7.5291	51.26	30.51	25.8	32.17	21.66	22.79	25.35	33.55	10.3	9.51	13.59	17.06	47.2	4.97	21.7	11.95	19.17	17.99	18.63	21.18	14.59	13.73	14.44	12.81	5.43	5.08	5.7	5.16	8.52	3.62	5.06	3.51
7.5608	49.72	28.32	25.78	31.55	21.01	22.67	25.23	33.34	10.35	9.73	12.98	17.96	41.91	4.82	22.33	11.44	18.97	17.06	18	21.87	14.19	13.29	14.95	12.18	6.11	5.23	5.62	5.08	8.77	3.68	4.4	3.31
7.5926	49.12	26.81	27	31.39	20.08	22.55	24.58	32.95	10.36	9.64	12.29	18.94	37.91	4.43	22.82	10.79	18.72	17.06	17.58	21.85	13.98	12.91	15.52	11.8	6.61	5.44	5.55	5.3	9	3.79	3.89	3.35
7.6244	49.68	26.86	28.56	31.99	20.1	22.67	23.68	32.07	10.23	9.33	11.61	19.89	35.62	4.29	22.64	9.99	18.88	17.69	17.11	20.88	13.76	12.73	15.74	11.66	6.67	5.66	5.36	5.44	9.29	3.81	3.57	3.6
7.6561	50.5	28.6	30.37	32.62	20.12	22.83	22.84	30.44	9.96	8.7	11.36	20.43	35.35	4.2	22	9.26	19.67	18.33	16.86	19.41	13.55	12.83	15.65	11.75	6.39	6.08	5.37	5.44	9.11	3.67	3.41	3.85
7.6879	51.13	31.4	31.6	32.33	20.74	23.21	22.55	28.38	9.73	7.85	11.79	20.39	36.82	4.07	21.35	8.7	21.02	18.55	16.82	18.24	13.36	13.17	15.25	12.21	6.03	6.29	5.97	5.18	8.92	3.44	3.55	3.91
7.7197	50.01	33.83	31.89	31.1	21.07	23.5	22.76	26.62	9.67	7.22	12.98	19.75	38.93	4.07	21.19	8.56	22.41	18.2	16.57	17.88	13.18	13.41	15.02	12.7	5.83	6.29	7.06	4.79	8.46	3.3	4.04	3.75
7.7514	47.85	34.93	31.41	29.4	21.12	23.63	23.48	25.48	9.73	6.68	14.56	18.66	40.61	4.22	21.46	8.71	23.38	17.62	16.63	18.69	13.22	13.22	15.11	12.92	5.87	6.08	7.94	4.52	7.94	3.11	4.6	3.53
7.7832	45.1	34.58	30.25	28.07	21.09	23.56	24.33	25.11	10.06	6.05	16.5	17.23	41.7	4.37	22.06	9.34	23.3	16.97	16.61	19.98	13.42	12.66	15.68	12.86	6.02	5.66	8.54	4.59	7.67	2.92	5.25	3.31
7.815	42.82	33.46	29.01	27.49	20.78	23.4	24.67	25.22	10.39	5.5	18.38	15.67	41.19	4.41	22.9	10.22	22.66	16.31	16.73	21.14	13.43	11.69	16.34	12.56	6.24	5.45	8.38	4.81	7.66	2.73	5.72	3.09
7.8467	41.54	32.84	28.32	27.92	20.72	23.02	24.53	25.37	10.72	5.11	19.96	14.11	39.37	4.69	22.76	11	21.59	15.99	16.68	21.91	13.45	10.91	16.73	12.32	6.13	5.24	7.71	5.05	7.75	2.52	6	3
7.8785	40.96	33.08	28.45	28.91	20.63	22.44	23.83	25.14	11.3	5.02	20.88	12.78	36.66	5.05	22.14	11.86	20.86	15.99	16.67	22.29	13.46	10.57	16.52	12.37	5.77	4.97	6.64	5.18	7.89	2.37	5.94	3.13
7.9103	40.18	33.85	29.21	29.74	21.05	21.67	22.77	24.63	11.52	4.94	21.18	11.77	33.46	5.32	21.44	12.65	20.3	16.33	16.52	22.53	13.69	10.41	15.96	12.47	5.41	4.45	5.48	5.21	7.86	2.3	5.58	3.45
7.942	39.11	34.54	30.34	30.18	21.02	21.02	21.94	23.55	11.67	5.02	20.06	11.11	30.74	5.37	20.79	13.49	20.07	16.85	16.34	21.91	14.26	10.88	15.39	12.53	5.25	3.81	4.48	5.07	7.69	2.36	4.83	3.74
7.9738	37.22	34.42	31.29	29.9	20.87	20.87	20.92	22.44	11.69	5.26	17.88	11.09	28.67	5.19	20.54	14.22	20.01	17.15	16.34	21.04	15.04	11.26	15.45	12.53	5.33	3.18	4.17	4.69	7.44	2.56	3.99	4.08
8.0056	35.52	33.86	31.91	29.13	20.2	21.46	20.25	21.8	11.49	5.57	14.75	11.53	27.14	4.85	20.75	14.98	20.01	17.14	16.16	20.1	15.46	11.86	15.97	12.23	5.58	3.02	4.28	4.34	6.79	3.01	3.38	4.5
8.0373	33.9	32.79	31.91	27.89	19.36	22.21	19.76	21.78	11.12	5.89	11.5	12.25	25.51	4.47	21.14	15.47	20	17.09	15.9	19.69	15.25	13.02	17.05	11.85	5.59	3.44	4.99	4.1	6.16	3.64	3.11	4.94
8.0691	33.3	31.99	31.46	26.59	18.38	22.95	19.61	22.41	10.75	5.96	9.16	12.87	23.29	4.43	21.58	15.56	19.99	17.11	15.49	20.27	14.08	14.08	18.15	11.68	5.32	4.08	5.64	4.02	5.4	3.87	3.2	5.14
8.1009	32.96	31.69	31.21	25.72	17.57	23.38	19.99	23.27	10.25	6.28	7.74	13.24	20.49	4.71	21.77	15.41	19.69	17.3	14.96	20.89	12.39	14.89	18.97	11.87	4.85	4.66	5.81	4.16	5	3.77	3.58	5.06
8.1326	33.25	31.47	31.21	25.71	17.09	23.3	20.4	23.69	9.8	6.59	7.43	13.05	17.4	4.96	21.78	14.81	19.04	17.52	14.63	21.02	10.92	15.27	19.42	12.48	4.52	4.92	5.71	4.37	4.94	3.46	3.82	4.74
8.1644	33.62	31.13	30.89	26.34	17.27	23.23	20.5	24	9.12	6.67	7.9	12.19	14.91	5.09	21.4	14.03	18.43	17.71	14.66	20.12	10.16	15.45	19.51	13.27	4.41	4.92	5.2	4.45	5.06	2.83	4.01	4.41
8.1962	33.72	30.96	30.38	27.74	17.7	23.28	20.27	23.78	8.51	6.98	9	11.04	13.14	5.43	20.81	13.7	18.2	18.12	15.23	18.49	10.25	15.54	19.28	13.85	4.83	4.71	4.69	4.39	4.91	2.34	3.96	4.3
8.228	33.71	30.89	29.65	29.12	18.52	23.38	19.43	24.14	7.74	6.98	9.67	9.77	11.9	5.58	20.45	14.05	18.12	18.43	16.25	17.07	10.66	15.84	19.06	14.23	5.62	4.5	4.81	4.28	4.25	2	3.87	4.48
8.2597	33.64	31.52	28.93	30.36	19.46	23.52	18.54	24.52	6.86	7.05	10.29	8.79	11.08	5.65	20.12	15.2	18.27	18.49	17.26	16.37	10.94	15.96	18.89	14.39	6.66	4.45	5.42	4.37	3.38	1.9	3.67	4.87
8.2915	33.54	32.46	28.88	30.91	19.78	23.35	17.88	25.34	6.01	6.98	10.36	8.18	10.43	5.47	19.89	16.67	18.28	18.59	17.68	16.33	11.07	15.73	18.36	14.18	7.38	4.66	6.16	4.8	2.73	1.99	3.55	5.24
8.3233	33.63	33.46	28.94	30.69	20.01	23.15	17.46	25.55	5.72	6.73	10.09	7.71	9.99	5.27	19.88	18.32	18.61	18.41	17.12	16.38	11.28	15.31	17.69	14.1	7.76	4.66	6.75	5.55	2.42	2.13	3.42	5.32
8.355	34.15	34.24	29.35	29.99	19.39	22.59	17.59	25.47	5.9	6.66	9.78	7.58	9.85	5.01	19.9	19.76	19.44	18.26	16.19	16.52	11.65	15.06	17.29	14.06	7.25	4.66	6.76	6.27	2.54	2.49	3.3	5.11
8.3868	35.19	34.38	29.73	28.88	18.78	22.01	18.33	24.97	6.41	6.66	9.18	7.59	9.84	4.97	19.95	20.61	20.3	17.91	15.38	16.61	12.11	15.28	17.42	13.95	6.76	4.24	6.47	6.76	2.68	2.88	3.13	5.07
8.4186	36.7	34.18	29.82	27.8	18.11	21.72	19.46	24.87	7.02	6.84	8.51	7.58	10.11	5.12	19.43	20.73	20.46	17.43	15.26	17.29	12.53	15.59	17.65	13.88	6.67	3.81	5.79	6.8	2.71	3.39	3.24	5.18
8.4503	38.27	33.26	29.72	26.35	17.19	21.3	20.37	25.67	7.94	6.84	7.84	7.74	10.53	5.26	18.7	20.05	19.7	17.01	16.16	18.15	12.94	15.48	17.53	13.36	6.79	3.56	5.38	6.36	2.78	3.55	3.63	5.27
8.4821	39.12	32.02	29.73	25.29	16.84	20.39	21.02	27.04	8.72	6.78	7.16	8.05	11.12	5.37	17.68	19.08	18.67	16.7	17.34	19.43	12.94	14.84	16.95	12.75	6.96	3.72	5.19	5.88	2.83	3.45	4	5.29
8.5139	38.93	30.64	29.54	24.51	16.27	19.42	20.72	28.47	9.3	6.72	6.92	8.17	11.25	5.34	16.94	18.25	18.22	16.78	18.24	20.15	13.12	13.86	15.9	12.15	6.91	3.94	5.28	5.59	2.81	3.14	4.02	5.29
8.5456	37.46	29.41	29.81	24.46	16.3	18.5	19.8	29.21	9.71	6.47	6.91	7.95	10.95	5.43	16.91	17.77	18.56	16.98	18.27	20.58	13.12	13.16	14.8	11.63	6.6	4.57	5.61	5.37	2.98	2.93	3.85	5.24
8.5774	35.47	28.68	30.1	24.85	16.33	18.04	18.87	28.36	10.05	5.9	7.56	7.61	10.17	5.52	17.3	17.6	19.33	16.97	17.67	20.78	12.91	13.01	13.72	11.57	6.34	5.21	6.03	5.14	3.18	2.9	3.67	4.99
8.6092	33.85	28.9	30.65	25.74	16.68	18.67	18.09	26.66	10.18	5.53	8.42	7.28	9.31	5.72	18.31	17.74	19.84	16.81	16.99	20.93	12.7	13.12	13.15	12.24	6.22	5.42	6.25	4.79	3.34	3.01	3.49	4.73
8.6409	32.96	30.17	31.03	26.4	17.03	19.69	17.8	24.37	10.28	5.22	9.16	7.15	8.78	6.1	19.19	17.85	19.88	16.85	16.57	21	12.28	13.36	13.47	13.19	6.4	5.25	6.44	4.5	3.27	3.35	3.45	4.41
8.6727	33.15	31.63	31.27	26.78	17.02	20.62	17.82	22.22	10.12	4.96	9.95	7.38	8.26	6.21	19.86	17.68	19.43	17.06	16.93	20.58	12.07	13.28	14.94	14.09	6.47	4.83	6.59	4.43	3.37	3.53	3.55	4.12
8.7045	33.99	32.99	31.11	26.76	16.42	20.98	17.86	20.88	10.23	5.28	10.69	7.77	8.31	6.07	20.07	17.39	18.66	17.59	17.51	19.55	12.07	13.1	16.59	14.75	6.5	4.41	6.7	4.7	3.53	3.38	3.65	3.77
8.7362	35.22	33.38	30.69	26.71	15.44	20.59	17.89	20.09	10.1	5.34	11.32	7.98	8.85	5.86	19.94	16.74	17.8	18.18	18.2	18.36	12.28	12.91	17.7	15.01	6.36	3.81	6.52	5.25	3.75	3.18	3.77	3.46
8.768	36.61	33.18	30.44	26.57	14.69	19.34	18.1	20.21	9.81	5.65	11.91	8.05	9.69	5.45	19.54	15.66	17.05	18.42	18.71	17.64	12.54	12.82	17.81	14.95	6.49	3.6	5.94	5.63	4.08	2.92	4.06	3.24
8.7998	38.04	32.65	30.18	26.36	14.36	18.06	18.33	20.74	9.32	5.65	12.31	7.88	10.92	4.94	19.14	14.42	16.63	18.39	18.84	17.45	12.92	13.11	17.23	14.44	6.7	3.56	5.24	5.72	4.08	2.77	4.37	3.02
8.8315	39.22	31.85	30.32	26.23	14.67	17.62	18.56	21.63	8.69	5.34	12.46	7.52	12.48	4.49	18.23	12.99	16.68	17.98	18.9	17.94	12.71	13.58	16.82	13.76	6.95	3.78	4.78	5.59	3.84	2.79	4.7	2.78
8.8633	39.98	31.38	30.58	26.29	15.38	18.06	18.52	22.24	8.14	5.34	12.75	7.28	14.02	4.08	17.15	11.55	16.97	17.76	19.11	18.37	12.28	14.19	16.9	13.08	7	4.02	4.88	5.33	3.49	2.85	4.9	2.53
8.8951	39.66	31.37	30.52	26.36	16.32	19.21	18.23	22.73	7.87	5.28	13.25	7.41	14.73	3.78	16.32	10.43	17.24	17.46	19.23	18.62	11.86	14.7	16.96	13.04	6.72	4.2	5.43	5.19	3.25	3.19	5.2	2.43
8.9269	39.21	31.59	30.92	26.42	17.27	20.81	17.65	22.45	8.09	5.29	14.06	7.71	14.62	3.83	16.03	9.67	17.36	17.49	19.44	18.67	11.86	14.96	16.46	13.66	6.36	4.02	6.08	5.37	3.24	3.54	5.29	2.41
8.9586	38.69	32.06	31.2	26.29	18.08	22.37	17.03	21.99	8.56	5.29	14.87	8.1	13.64	3.77	16.63	9.67	17.45	17.58	19.48	18.57	11.95	15.21	15.32	14.3	6.08	3.81	6.47	5.68	3.56	3.95	5.35	2.39
8.9904	38.48	32.74	31.49	26.09	18.52	23.77	16.41	21.67	9.26	5.02	15.32	8.47	11.99	4.05	17.75	10.3	17.7	17.62	19.65	18.84	12.05	15.26	13.93	14.56	6.14	3.42	6.4	6.05	4.2	4.13	5.49	2.5
9.0222	38.67	33.32	31.84	25.93	18.68	24.36	16.33	21.23	9.94	5.02	15.38	8.71	10.53	4.48	18.95	11.19	17.9	17.61	19.87	19.31	12.06	15.31	12.93	14.4	6.95	3.03	6.07	6.46	4.81	4.21	5.35	2.76
9.0539	38.77	33.56	31.99	25.76	18.52	24.45	16.26	21.04	10.41	5.02	14.9	9.1	9.15	4.96	19.41	11.88	18.32	17.35	19.73	19.63	12.08	15.3	12.75	14.05	7.75	2.82	5.67	6.76	5.17	4.02	5.17	3.18
9.0857	38.61	33.09	31.77	25.55	18.06	24.36	16.9	21.03	10.46	5.34	14.27	9.46	8.21	5.51	18.98	12.18	18.73	17.44	19.1	19.08	12.51	15.18	13.17	13.98	8.43	3	5.52	7.08	5.01	3.66	4.83	3.75
9.1175	37.94	32.32	31.36	25.4	17.58	23.99	17.61	20.8	10.23	5.65	13.77	9.77	7.34	6.11	17.37	11.96	19.38	17.85	17.96	17.95	12.95	15.1	13.94	14.33	8.71	3.03	5.56	7.5	4.89	3.19	4.45	4.29
9.1492	36.85	31.55	30.8	25.45	17.14	23.85	18.48	20.49	10.02	5.92	13.5	9.96	6.64	6.62	15.48	11.26	19.82	18.43	16.67	16.24	13.31	15.16	14.58	14.87	8.57	3.24	5.62	7.69	4.75	2.93	4.24	4.68
9.181	35.61	30.77	30.61	25.67	16.75	23.84	19.31	20.08	9.79	6.19	13.57	9.84	5.83	6.77	14.46	10.34	20.04	18.63	15.63	14.91	13.12	15.09	14.97	15.4	8.33	3.24	5.72	7.57	4.7	2.85	4.13	4.85
9.2128	34.04	30.26	30.68	25.96	16.74	23.55	19.94	19.63	9.49	6.51	13.99	9.57	5.23	6.9	14.18	9.38	19.71	18.25	15.12	14.22	12.29	15.37	15.18	15.59	8.29	3.42	5.79	6.98	4.52	3.13	4.04	4.81
9.2445	32.3	29.91	31.01	26.19	16.82	22.98	19.83	19.37	9.33	6.51	14.66	9.27	5.38	6.39	14.56	8.54	19.26	17.52	15.03	14.37	11.25	15.83	15.24	15.44	8.25	3.44	6.14	6.13	4.26	3.5	4.11	4.77
9.2763	31	29.56	31.08	26.36	17.42	22.19	19.28	19.45	9.16	6.24	15.19	9.12	5.79	5.78	15.44	8.19	18.61	16.74	15.18	15	10.48	16.71	15.36	15.14	8.34	3.44	6.75	5.38	3.91	3.74	4.15	4.65
9.3081	30.56	29.22	30.79	26.22	17.96	21.47	18.4	19.8	9.12	5.92	15.46	9.27	6.35	5.12	16.09	8.34	18.27	16.33	15.4	16.04	10.28	17.47	15.62	14.8	8.54	3.65	7.28	4.84	3.57	3.61	4.27	4.53
9.3398	30.21	29.23	30.05	26.25	18.21	21.08	17.8	20.44	9.33	5.65	15.66	9.53	6.95	4.74	16.01	8.83	18.06	16.31	15.62	17.24	10.76	18.46	16.09	14.76	9.18	4.05	7.63	4.42	3.48	3.24	4.37	4.48
9.3716	30.41	29.25	29.19	26.6	17.89	20.97	17.73	21.23	9.76	5.65	15.88	9.65	7.18	4.8	15.45	9.45	18.09	16.75	15.83	18.78	11.79	19.46	16.71	14.99	9.98	4.26	7.37	4.11	3.47	2.71	4.36	4.33
9.4034	30.25	29.29	28.66	27.38	17.58	21.32	18.01	22.45	10.18	5.65	16.01	9.82	7.18	5.07	14.42	9.72	18.19	17.2	15.97	20.16	12.68	20.56	17.23	15.3	10.97	4.42	6.69	3.9	3.47	2.32	4.09	3.99
9.4351	30.21	29.32	28.46	28	17.27	21.88	18.78	23.86	10.48	5.96	15.92	9.97	7.04	5.25	13.16	9.55	18.07	17.32	16.13	20.98	13.32	21.27	17.09	15.65	11.58	4.21	5.95	3.73	3.49	2.12	3.8	3.69
9.4669	30.22	28.61	28.58	28.43	17.27	22.18	19.5	24.88	10.37	6.28	15.38	10.12	6.91	5.32	12.17	8.91	17.99	17.38	16.37	21.26	13.54	21.2	16.31	15.82	11.65	4.19	5.51	3.72	3.41	2.27	3.49	3.6
9.4987	30.61	27.68	28.54	28.08	17.58	22.21	19.76	25.3	10.37	6.59	14.36	10.37	6.96	5.53	11.46	8	17.84	17.35	16.52	20.65	13.34	20.59	14.99	15.76	11.38	4.19	5.56	3.85	3.34	2.51	3.39	3.72
9.5304	31.47	26.68	28.38	27.65	17.89	21.88	19.58	24.84	10.06	6.63	13.21	10.66	6.78	5.65	11.13	7.44	17.9	17.82	16.57	19.77	12.91	20	13.99	15.51	11.26	4.59	5.88	3.82	3.26	2.69	3.25	4.03
9.5622	32.4	25.77	27.82	27.1	18.21	21.29	18.85	23.65	9.96	6.34	12.21	10.89	6.89	5.78	11.2	7.3	17.98	18.73	16.54	18.92	12.29	19.84	13.65	15.43	11.25	4.8	6.45	3.59	3.39	2.98	3.18	4.34
9.594	33.62	25.73	27.33	26.82	18.55	20.25	18.03	22.17	9.78	6.31	11.69	10.94	7.3	5.91	11.39	7.29	17.85	19.81	16.61	18.41	11.66	20	14.09	15.7	11.75	4.83	6.91	3.23	3.77	3.17	3.22	4.68
9.6258	34.84	26.16	26.93	27.05	19.18	19.43	17.2	21.1	9.55	6	11.58	10.63	7.94	6.04	11.44	7.48	17.67	20.23	16.69	18.36	11.2	19.96	14.82	16.23	12.77	4.43	7.42	2.94	3.99	3.28	3.5	5.14
9.6575	35.67	26.9	26.76	27.77	19.56	18.9	16.57	20.65	9.32	5.96	11.46	9.94	8.53	6.14	11.49	7.86	17.62	19.76	16.73	18.5	10.77	19.91	15.18	16.72	14.01	4	7.45	2.91	4.02	3.35	3.8	5.63
9.6893	35.97	28.04	26.75	28.6	19.83	18.54	16.3	20.96	9.35	5.96	11.38	8.97	8.89	6.28	11.64	8.25	17.95	18.99	16.69	18.56	10.34	19.73	15.06	16.71	15.18	3.39	7.28	3.14	3.88	3.17	4.05	6.03
9.7211	34.97	29.21	26.49	29.56	20.02	18.69	16.28	21.75	9.48	5.96	11.41	7.96	8.89	6.44	12.05	8.48	18.47	18.31	16.42	18.17	10.29	19.85	14.56	16	15.82	3.16	7.07	3.42	3.68	3.07	4.11	5.95
9.7528	33.24	30.32	26.24	30.17	19.93	19.32	16.53	22.65	9.77	5.96	11.29	7.26	8.26	6.59	12.51	8.75	18.83	17.99	16.05	17.46	10.06	20.27	14.25	15	15.36	3.16	6.88	3.73	3.36	2.78	3.92	5.32
9.7846	31.61	31.19	25.94	30.1	19.51	20.24	17.1	23.63	9.98	5.65	11.25	7.02	7.46	6.35	13	9.02	18.56	18.18	15.84	17.05	9.89	20.33	14.35	14.18	14.3	3.37	6.92	4.11	3.12	2.59	3.82	4.45
9.8164	30.6	31.6	25.66	29.1	19.38	20.89	17.75	24.31	9.6	5.34	10.95	7.07	6.69	6.28	13.19	9.3	18.09	18.17	15.78	17.06	9.74	20.2	14.87	13.96	13.04	3.58	6.88	4.46	3.07	2.55	4	3.63
9.8481	30.69	31.63	25.75	27.84	19.23	21.03	18.34	24.53	9.19	5	10.57	7.26	6.3	6.05	12.81	9.71	17.62	17.81	15.89	17.34	9.6	19.73	15.39	14.18	11.92	3.6	7.2	4.86	2.96	2.81	4.19	3.25
9.8799	31.3	30.9	26.44	26.54	19.18	20.65	18.63	24.48	8.45	4.66	10.37	7.55	6.64	5.85	12.14	9.99	17.39	17.09	15.91	17.89	9.69	18.85	15.49	14.56	11.33	3.81	7.55	5.31	2.99	3.05	4.38	3.34
9.9117	31.89	29.74	27.31	25.73	19.12	19.91	18.45	24.49	7.63	4.37	10.24	7.87	7.34	5.54	11.67	10.05	17.33	16.38	16.01	18.72	9.71	17.56	15.05	14.92	11.18	3.61	8.22	5.79	3.03	3.1	4.43	3.69
9.9434	31.69	28.53	28.38	25.94	19.04	19.16	18.3	24.49	6.8	4.69	9.81	8.15	8.06	5.33	11.2	10.05	17.44	16.11	16.17	19.42	9.39	16.36	14.46	15.01	11.08	3.81	8.95	6.28	3.18	3	4.19	3.97
9.9752	30.93	27.59	29.27	26.73	18.85	18.71	18.26	24.44	6.14	5.02	9.4	8.26	8.6	4.92	10.87	10.17	17.24	16.41	16.83	19.77	9.2	15.59	14.09	14.6	10.79	4.02	9.31	6.63	3.2	2.89	3.74	4.02
10.007	29.9	26.95	29.64	27.71	18.51	18.86	18.79	24.02	5.78	5.65	8.78	8.24	8.47	4.71	10.59	10.46	17	16.97	17.8	19.44	9.33	15.63	14.24	13.78	10.49	4.24	9.05	6.86	3.39	2.61	3.28	3.93

## Sheet: Fig 5a
Survival rates of wild-type and Dr-Vsp-/- zebrafish larvae during the first month of age.
Age (dpf)	WT01	WT02	WT03	Dr-Vsp-/-01	Dr-Vsp-/-02	Dr-Vsp-/-03
0	100	100	100	100	100	100
1	86	94	94	88	91	98
2	86	93	93	86	89	97
3	84	86	92	84	85	94
7	82	82	91	82	84	94
10	80	75.44	91	68	80.64	90.24
14	76	73.8	83.72	50	58.8	67.68
21	74	68.88	78.26	48	48.72	65.8
28	64	63.96	70.98	46	42	56.4

## Sheet: Fig 5b
																									Body length of wild-type and Dr-Vsp-/- zebrafish larvae.
Age (dpf)	WT01	WT02	WT03	WT04	WT05	WT06	WT07	WT08	WT09	WT10	WT11	WT12	WT13	WT14	WT15	WT16	WT17	WT18	WT19	WT20	WT21	WT22	WT23	WT24	WT25	WT26	WT27	WT28	WT29	WT30	WT31	WT32	WT33	WT34	WT35	WT36	WT37	WT38	WT39	WT40	WT41	WT42	WT43	WT44	WT45	Dr-Vsp-/-01	Dr-Vsp-/-02	Dr-Vsp-/-03	Dr-Vsp-/-04
1	2.31	2.296	2.395	2.361	2.454	2.476	2.641	2.463	2.502	2.502	2.495	2.452	2.489	2.347	2.451	2.578	2.367	2.377	2.586	2.466	2.446	2.484	2.453	2.401	2.425	2.281	2.361	2.342	2.465	2.358	2.361	2.302	2.482	2.336	2.307	2.288	2.37	2.392	2.48	2.455	2.408	2.398	2.283	2.491	2.46	2.288	2.464	2.42	2.41
2	3.134	3.159	3.139	3.154	3.119	3.058	3.004	3.077	2.764	2.955	3.172	3.036	3.103	2.971	3.241	3.097	3.088	3.011	3.076	3.171	2.88	2.962	2.963	2.974	3.001	3.071	3.096	3.076	3.091	3.056	2.995	2.941	3.014	2.701	2.892	3.109	2.973	3.04	2.908	3.178	3.034	3.025	2.948	3.013	3.108	3.01	2.722	3.034	3.046
3	3.408	3.553	3.362	3.514	3.485	3.382	3.354	3.401	3.425	3.377	3.421	3.718	3.605	3.623	3.488	3.624	3.583	3.538	3.739	3.638	3.58	3.612	3.43	3.502	3.788	3.503	3.489	3.593	3.574	3.428	3.43	3.477	3.529	3.406	3.484	3.494	3.061	3.433	3.555	3.618	3.558	3.538	3.451	3.539		3.471	3.534	3.52	3.394
7	4.067	4.289	3.964	4.175	4.149	4.107	4.108	4.391	4.213	4.146	4.404	4.076	4.127	4.017	4.266	4.019	4.263	4.002	3.928	4.16	4.059	4.111	4.177	4.116	4.06	4.03	4.137	4.047	4.063	3.972	3.873	3.95	4.21	4.228	3.996	4.181	4.02	4.07	4.279	4.332	4.038	3.981	4.248	4.412		4.164	4.231	4.012	4.196
10	4.621	4.565	4.431	4.479	4.634	4.557	4.323	4.226	4.638	4.6	4.721	4.512	4.453	4.312	4.38	4.563	4.458	4.39	4.206	4.398	3.922	4.16	4.319	3.977	4.066	4.453	4.619	4.17	4.654	4.275	4.632	4.461	4.773	4.591	3.379	4.457	4.578	4.047	4.175	4.184	4.447	4.248	4.339	4.356		4.474	4.396	4.418	4.054
14	4.544	4.818	4.703	4.679	4.735	4.483	4.507	4.721	4.59	4.674	4.614	4.741	4.626	4.583	4.132	4.732	4.597	4.72	4.015	4.649	4.327	4.424	4.439	4.748	4.606	4.449	4.738	4.472	4.668	4.603	4.697	4.869	4.383	4.545	4.33	4.4	4.293	4.658	4.787	4.801	4.526	4.695				4.857	4.855	5.107	4.717
21	5.04	5.076	5.246	5.606	4.938	5.269	5.373	5.602	4.974	4.961	4.86	5.741	5.005	5.27	5.42	4.567	5.21	4.74	5.371	5.355	7.019	5.069	5.572	5.018	4.824	5.616	5.767	4.651	4.719	4.931	4.908	4.771	4.932	5.453	5.477	5.153	4.704	4.667	4.985	5.502	4.634	4.652				4.79	5.344	5.124	4.986
28	6.275	6.739	5.41	5.916	5.333	6.995	5.619	5.85	6.199	6.168	6.615	5.235	5.998	4.808	5.988	6.29	5.965	7.187	6.257	5.609	9.925	8.253	7.12	5.729	7.138	5.753	6.385	6.433	6.986	6.461	7.142	6.285	7.562	6.262	8.573	7.941	7.833	7.571	8.951	5.918	7.534	5.668				5.764	5.162	5.514	7.278
[truncated: 40 more columns]

## Sheet: Fig 6f
Percentage of the enterocytes containing fDex-filled vacuoles.
WT	Dr-Vsp-/-
54	52
72	27
63	18
70	25
72	23
79	29
85	14
93	32
95	29
79	39
84	9
89	38
84	16
75

## Sheet: Fig 6g
fDex internalization profile: Apico-basal axis of individual cells.
Distance (µm)	WT01	WT02	WT03	WT04	WT05	WT06	WT07	WT08	WT09	WT10	WT11	WT12	WT13	WT14	WT15	WT16	WT17	WT18	WT19	WT20	WT21	WT22	WT23	WT24	WT25	WT26	WT27	WT28	WT29	WT30	WT31	WT32	WT33	WT34	WT35	WT36	WT37	WT38	WT39	WT40	WT41	WT42	Dr-Vsp-/-01	Dr-Vsp-/-02	Dr-Vsp-/-03	Dr-Vsp-/-04	Dr-Vsp-/-05	Dr-Vsp-/-06	Dr-Vsp-/-07
0	10	20	12	2	3	7	13	33	14	4	5	83	15	4	40	15	59	9	15	8	3	9	8	11	21	13	20	5	8	2	2	3	1	7	5	5	3	8	3	5	2	8	2	2	3	3	2	1	7
0.2076	11	20	11	3	3	4	13	35	10	5	7	96	15	6	42	17	74	10	15	8	5	9	8	10	18	11	27	4	9	4	2	2	1	7	7	2	3	10	3	4	2	8	2	1	3	2	2	2	6
0.4151	11	21	9	4	3	5	15	41	15	4	7	91	16	5	47	23	109	11	15	7	6	9	8	10	19	10	26	5	10	6	1	1	2	7	5	4	4	11	4	4	4	10	2	3	3	2	1	2	7
0.6227	10	17	10	4	4	6	18	43	19	5	8	90	20	7	57	30	140	13	15	8	4	11	8	10	18	12	28	5	11	6	0	2	1	7	7	5	4	14	5	6	3	13	1	2	3	4	1	3	8
0.8303	10	23	12	4	4	5	19	51	26	5	8	79	27	9	53	41	177	17	13	8	5	12	11	10	18	12	28	5	12	6	1	2	1	6	5	5	5	16	6	5	4	15	2	2	4	4	1	3	9
1.0378	11	25	13	5	3	7	17	58	27	5	9	77	39	10	56	47	215	21	14	11	8	13	13	12	19	13	31	6	17	6	2	3	2	6	6	4	5	16	4	8	3	19	4	2	5	4	1	3	13
1.2454	12	24	15	6	3	8	19	56	38	6	12	72	42	18	66	63	251	26	17	11	8	14	13	13	21	12	31	8	18	9	1	4	2	7	5	7	5	16	5	8	4	21	5	2	4	4	2	3	15
1.453	10	28	19	7	4	11	20	50	48	5	12	70	49	27	71	76	256	36	19	10	8	18	16	18	22	17	36	9	21	9	1	3	2	8	8	7	6	17	6	8	6	21	4	5	5	4	2	4	17
1.6605	12	34	21	7	4	10	19	47	52	6	17	68	56	32	74	83	256	59	25	11	9	23	23	20	21	18	39	9	26	11	3	5	2	9	7	6	8	18	8	12	6	25	3	4	8	5	2	5	18
1.8681	15	35	25	8	6	12	21	51	55	6	20	69	69	34	73	97	256	82	24	15	12	27	28	27	23	20	44	14	29	16	1	5	1	9	9	6	8	19	8	16	5	24	4	3	9	4	3	6	18
2.0757	17	46	31	10	8	13	27	52	53	6	17	83	83	41	79	143	256	113	30	16	16	32	31	31	22	25	56	17	37	26	3	7	3	12	8	9	9	21	11	16	6	30	5	4	8	5	2	7	26
2.2832	19	59	37	12	8	17	29	56	57	6	19	88	100	51	93	210	256	162	36	16	22	45	32	40	24	29	66	25	42	32	5	10	3	15	9	9	10	21	15	21	8	32	4	3	10	6	2	12	32
2.4908	21	66	47	13	8	24	37	59	53	8	24	86	102	65	108	253	256	189	41	21	26	63	39	59	26	24	68	35	47	38	4	8	5	17	6	10	11	20	23	24	8	34	5	4	11	6	4	12	41
2.6984	24	73	50	15	8	32	50	65	50	8	30	73	111	77	132	256	235	221	50	23	34	81	40	71	28	30	69	37	52	46	3	8	5	19	12	9	18	23	31	35	11	40	6	6	10	11	6	12	54
2.9059	29	74	57	23	12	38	59	61	51	10	36	67	121	100	154	256	168	236	57	29	45	100	48	94	29	33	78	40	59	53	6	10	5	20	11	14	25	29	31	39	14	45	5	7	10	11	7	17	62
3.1135	41	71	61	31	19	39	58	56	50	13	48	61	135	117	177	256	112	253	61	32	56	130	53	103	32	40	79	43	68	61	8	13	7	27	19	17	28	34	43	49	21	53	9	7	12	12	9	25	71
3.3211	50	67	64	42	29	50	51	65	53	15	51	67	166	122	213	256	114	254	69	40	68	180	65	117	32	48	93	46	69	59	13	14	8	32	27	21	35	37	48	52	34	53	8	9	16	19	12	30	79
3.5286	53	65	60	53	38	62	48	82	63	26	51	87	171	121	244	256	135	254	76	46	81	233	69	142	34	57	110	54	61	57	17	16	11	42	28	28	41	40	51	62	43	50	12	10	19	24	16	44	89
3.7362	60	67	56	57	49	72	60	80	74	32	69	107	178	117	252	256	161	229	93	58	91	254	69	189	34	67	144	58	49	53	22	18	15	52	23	37	55	46	59	69	51	55	15	13	24	23	17	43	107
3.9438	67	74	52	67	57	78	81	83	87	34	84	99	185	116	251	256	171	196	111	70	102	256	82	224	33	80	198	60	42	46	24	18	21	52	18	40	64	49	62	77	57	60	18	18	30	27	20	38	130
4.1513	71	75	50	75	56	79	95	86	95	39	91	89	187	112	243	256	169	170	119	83	112	256	95	238	36	92	237	64	40	40	30	18	26	47	24	45	76	52	66	77	64	60	26	24	30	28	26	31	138
4.3589	81	77	48	76	64	73	100	83	101	42	95	99	216	114	218	256	167	121	121	92	114	256	117	253	36	97	246	67	36	37	36	21	24	45	31	53	88	53	84	82	76	62	35	31	28	29	27	32	147
4.5665	88	75	62	75	59	69	99	80	103	48	93	117	225	111	172	256	167	93	119	100	114	256	144	256	35	96	222	68	39	31	35	19	28	47	46	46	93	56	95	73	84	75	44	34	34	25	30	27	151
4.774	100	76	63	70	64	67	98	74	106	54	98	122	203	98	124	256	155	99	119	108	120	256	163	252	36	91	186	71	46	32	35	15	27	47	55	52	100	67	98	82	84	86	41	38	34	23	33	29	161
4.9816	129	74	71	66	60	67	97	71	104	57	89	121	154	99	79	256	139	167	113	123	121	256	185	245	37	82	157	76	49	27	34	12	29	52	59	55	97	70	98	93	88	101	52	41	32	22	39	33	147
5.1892	144	71	85	62	53	66	98	66	103	69	73	117	131	118	47	256	125	223	107	135	123	256	205	224	41	75	141	76	47	23	39	15	34	59	60	60	90	74	98	111	85	115	65	39	25	20	42	39	137
5.3967	160	63	90	62	58	59	95	64	96	82	65	122	87	128	20	256	112	230	111	141	128	256	212	190	45	64	146	67	46	21	37	17	38	68	54	65	84	82	87	111	72	125	69	40	18	27	45	52	120
5.6043	138	68	87	58	57	55	93	56	92	90	54	128	40	119	10	256	88	229	116	142	126	229	215	179	48	57	145	61	43	24	39	19	39	70	56	71	82	81	66	134	63	131	58	42	17	24	51	52	88
5.8119	119	63	89	53	53	54	79	38	83	79	62	125	19	118	5	256	53	222	128	147	129	210	218	165	53	56	125	48	49	27	40	21	42	66	49	86	79	77	67	143	66	137	50	44	11	24	54	45	50
6.0194	103	55	90	46	53	53	58	25	67	79	90	112	11	109	3	256	25	221	135	148	129	190	222	158	55	53	102	41	48	30	42	22	44	72	56	90	81	79	65	134	75	129	39	47	10	22	39	31	32
6.227	102	53	91	49	50	51	36	12	65	73	125	95	8	105	2	256	12	222	124	140	120	182	225	161	55	50	83	29	38	30	40	21	43	80	57	88	83	66	68	130	83	125	38	47	9	20	40	15	21
6.4346	84	54	85	51	52	45	20	7	60	67	144	82	7	103	2	205	7	184	113	131	110	191	227	172	51	44	67	20	31	32	34	28	49	87	58	82	85	56	65	134	86	132	38	41	12	21	44	6	13
6.6421	81	57	79	50	53	46	13	6	49	55	144	73	6	100	3	87	5	141	115	137	97	193	198	184	51	40	53	17	31	31	39	29	45	88	64	84	89	44	69	120	86	123	29	29	10	17	47	3	8
6.8497	74	60	80	39	49	47	8	6	41	43	161	61	4	100	2	32	4	102	112	150	86	184	196	188	66	44	45	19	22	31	48	27	44	87	61	78	92	42	71	121	91	112	17	21	8	14	46	2	7
7.0573	69	63	74	32	48	42	7	6	28	39	164	49	3	91	1	22	3	58	115	161	84	168	201	190	89	56	42	18	11	32	49	30	53	82	47	76	89	46	74	116	98	115	15	19	9	9	47	3	5
7.2648	68	65	83	31	41	39	5	5	15	37	175	38	2	51	1	17	4	29	115	164	93	159	224	193	108	76	39	24	5	38	47	30	46	83	47	79	82	42	73	108	103	123	14	17	7	6	44	3	4
7.4724	68	70	87	28	33	38	4	4	7	38	157	33	2	17	1	13	4	18	110	173	97	141	241	191	109	98	32	27	3	41	48	33	44	81	51	91	71	44	72	117	99	133	11	16	8	3	41	2	4
7.68	66	71	80	23	34	37	4	3	4	40	124	21	2	10	1	11	3	9	116	177	107	143	248	183	90	100	32	36	2	46	45	30	38	77	56	95	64	40	79	108	105	140	11	15	4	2	36	2	4
7.8875	64	70	81	14	26	35	3	3	3	43	71	17	2	7	1	8	2	7	120	165	123	138	244	175	59	90	33	36	1	44	42	29	30	73	53	85	57	40	81	114	108	156	14	19	4	2	40	2	2
8.0951	73	68	84	9	20	33	2	4	2	52	28	16	1	6	0	7	2	6	113	160	127	132	237	175	37	76	31	37	1	46	45	31	18	64	58	74	50	42	78	97	108	151	15	19	5	2	41	3	2
8.3027	81	71	82	7	17	34	2	3	4	58	14	12	1	4	1	6	2	5	100	162	129	131	237	168	33	54	28	36	3	42	46	31	8	62	51	63	42	43	75	70	107	136	23	18	10	2	34	2	2
8.5102	80	56	67	5	17	34	2	3	4	54	7	10	1	2	1	4	2	3	79	160	124	122	228	160	41	35	33	37	2	33	46	33	6	56	55	44	31	37	63	58	112	122	26	17	14	1	26	3	2
8.7178	78	47	48	5	17	33	1	3	3	45	7	9	1	2	1	4	2	3	47	164	119	111	228	146	42	31	24	36	1	24	41	36	4	53	52	27	23	32	55	46	108	122	21	18	13	1	12	2	2
8.9254	78	39	27	5	12	27	2	2	2	42	6	8	1	2	1	5	2	2	23	150	118	106	221	120	36	35	29	33	0	19	36	34	2	48	53	15	19	31	58	29	98	113	18	15	12	1	6	1	1
9.1329	82	34	17	4	12	18	2	2	3	33	6	8	1	2	1	4	2	2	11	134	116	106	207	76	32	43	31	36	1	13	30	33	1	40	46	11	19	35	58	15	102	99	19	13	9	1	3	1	1
9.3405	77	27	13	4	8	13	1	3	3	19	5	8	1	2	0	3	1	2	7	116	120	102	204	39	35	60	38	31	1	9	26	31	1	38	48	10	22	41	62	12	98	87	19	9	10	1	2	1	2
9.5481	76	17	7	5	8	11	1	3	3	10	4	9	1	2	0	4	1	2	5	88	125	98	191	23	36	73	38	28	1	9	27	23	2	36	46	10	22	41	65	5	102	76	18	10	9	1	3	1	2
9.7556	75	10	8	2	8	9	1	1	3	7	5	10	1	1	1	3	1	2	4	57	126	87	186	16	40	72	39	31	0	9	16	22	1	27	38	9	22	43	57	2	100	71	17	8	8	1	4	1	1
9.9632	77	7	6	2	6	7	1	1	2	6	3	11	1	1	1	2	1	1	2	30	114	84	186	10	40	68	38	27	1	8	9	19	1	12	42	7	24	43	49	2	91	58	18	6	7	1	3	0	1
10.1708	79	5	6	1	5	6	2	2	3	5	3	12	0	1	1	2	0	1	1	17	109	77	162	7	36	66	37	25	1	6	6	16	1	7	44	7	26	41	45	2	93	43	18	4	4	1	1	0	1
10.3783	79	3	6	2	3	5	1	2	2	5	3	13	1	1	1	2	0	1	2	11	106	69	135	6	34	64	32	23	0	6	5	12	1	6	44	8	26	42	42	1	96	31	18	3	3	1	1	1	1
10.5859	80	3	4	2	4	5	1	1	2	4	2	14	0	1	1	1	0	1	2	8	99	51	97	5	35	57	31	21	1	6	4	7	1	4	44	8	23	45	35	3	93	27	18	4	3	1	1	1	1
10.7935	87	3	4	2	4	4	1	1	2	3	2	15	1	1	0	0	0	1	1	6	91	30	58	3	33	54	34	19	1	5	3	4	1	4	45	6	25	47	26	2	79	24	16	4	3	1	1	1	1
11.001	80	3	4	1	2	4	1	2	2	3	2	14	0	1	0	1	0	1	1	6	82	14	29	4	31	60	33	13	1	6	4	2	1	3	46	6	27	46	25	2	64	25	12	4	2	1	1	0	0
11.2086	73	2	3	1	2	4	1	1	2	2	3	15		1	0	1	1	0	1	6	71	12	16	3	29	64	34	11	0	6	3	2	1	3	44	6	28	48	21	1	51	28	9	4	2	0	1	1	1
11.4162	51	1	4	1	3	4	1	1	1	2	3	13		1	0	1	0	1	1	5	58	7	10	3	25	62	36	7	1	5	2	1	0	4	43	6	29	48	14	2	37	31	6	3	1	0	1	0	1
11.6237	36	2	3	1	3	3	1	1	2	2	1	14		1	1	1	0	0	1	4	44	6	10	2	26	65	35	5	1	5	1	1	0	3	39	5	28	49	10	1	22	34	5	4	1	0	1	0	1
11.8313	27	3	3	1	2	3	1	1	2	1	1	12		0	1	0	0	0	1	2	39	5	8	2	25	65	32	4	2	4	3	1	0	2	29	4	25	54	5	1	14	35	5	3	2	1	1	0	1
12.0389	18	2	3	1	2	3	0	1	1	2	2	13		0	0	0	0	0	1	2	28	2	7	2	16	66	21	3	1	3	2	1	0	2	20	4	21	59	4	1	9	37	3	2	1	0	1	0	1
12.2464	11	1	3	1	2	2	0	1	1	1	2	13		0	0	1	0	0	1	3	14	3	6	2	12	63	20	2	1	4	2	1	1	1	13	3	17	61	3	1	5	34	3	2	1	0	1	0	1
12.454	8	1	3	0	2	2	0	1	1	1	2	12		0	1	0	0	0	0	2	9	2	5	1	4	58	17	1	1	3	2	1	1	2	12	3	12	58	2	1	5	30	2	2	1	1	0	0	1
12.6616	5	1	2	0	1	2	1	1	1	1	2	15		0	1	0	0	0	1	3	7	2	5	1	2	58	13	2	1	4	2	0	0	2	8	3	6	52	2	1	3	27	1	1	1	0	1	0	0
12.8691	3	1	1	1	2	2	1	0	1	1	1	16		1		0	0	0	1	2	7	2	4	1	1	56	7	2	1	2	1	0	0	2	4	3	4	42	1	1	3	24	1	1	1	0	1	0	0
13.0767	2	1	2	0	2	2	1	0	1	1	1	15		0		0	0	0	0	2	5	2	4	1	2	50	4	1	0	1	2	0	0	2	5	3	3	25	1	1	3	16	1	1	1	0	1	0	0
13.2843	2	1	2	0	1	1	1	0	1	1	1	17				0	0		0	1	3	2	3	1	1	47	2	1	0	1	1	0	0	2	4	4	2	13	1	0	3	12	1	1	1	0	0	0	0
13.4918	2	0	2	0	1	1	0	1	0	1	1	20				0	0		0	1	3	2	2	1	1	44	1	1	0	1	1	1	0	2	3	3	1	9	1	1	3	12	2	1	1	0	0	0	0
13.6994	2	0	2	1	1	1	0	1	1	1	1	18					0		0	2	2	1	2	1	1	34	1	1	1	1	1	1	0	2	2	2	1	6	2	1	2	6	1	1	0	0	0	0	0
13.907	2	1	1	1	1	1	0	0	1	1	1	17					0		0	1	3	1	2	1	1	26	1	1	1	1	0	0	0	1	4	2	1	5	1	1	2	5	1	1	1	0	0	0	0
14.1145	2	1	1	0	1	1	0	1	1	1	1	16							0	1	3	1	2	1	0	12	1	1	1	1	1	0	0	1	3	1	1	4	1	1	2	3	1	1	1	0	0	0	0
14.3221	2	2	1	1	1	2	0	0	1	1	1	17							0	1	3	2	2	1	0	5	1	0	0	1	1	1	0	1	2	2	1	3	1	1	2	2	1	1	1	0	1	0
14.5297	1	0	2	1	1	1	0	1	0	1	1	13							0	1	3	2	2	1	1	2	1	1	0	1	1	0	0	1	2	2	1	3	1	1	3	3	1	1	0	0	0	0
14.7372	1	0	1	0	1	1	0	0	1	1	0	11							0	1	3	1	2	0	0	1	0	0	0	1	1	0	0	1	2	1	1	3	1	1	2	1	0	1	1	0	0	0
14.9448	1	1	2	0	1	1	0	0	1	1	1	8							0	1	2	1	1	1	0	1	0	0	1	1	1	0	0	1	1	1	1	2	0	1	2	1	1	1	0	0	0	0
15.1524	2	1	1	1	1	1	1	1	0	1	1	6							0	0	1	1	1	0	0	1	0	1	0	1	1	0	0	0	2	1	1	1	2	1	2	1	1	1	0	0	0	0
15.3599	2	0	1	2	1	1	0	0	0	1	1	4							0	1	1	1	2	0	0	1	0	1	0	0	0	1	0	1	2	1	1	1	1	0	2	1	1	1	0	0	0	0
15.5675	2	1	1	1	0	1	0	0	1	1	0	4							0	1	1	1	1	0	0	1	0	1	0	0	1	0	0	1	2	2	1	1	1	1	2	1	1	1	0	0	0	0
15.7751	2	1	1	1	0	0	0	1	0	0	0	3							0	0	0	0	1	0	0	1	0	1	0	1	1	0	0	1	2	1	1	1	1	1	2	1	1	0	0	0	0	0
15.9826	2	1	1	1	1	1	0	0	0	1	0	2							0	0	1	1	0	0	0	1	0	1	0	1	0	0	0	0	1	2	1	2	1	1	2	0	0	0	0	0	0	0
16.1902	2	1	1	1	0	1	0	0	1	0	0	2							0	1	1	1	1	1	0	1	0	0	1	1	0	0	0	1	2	2	1	1	1	1	1	0	1	0	0	0	0	0
16.3978	1	1	1	0	0	0	0	0	1	0	1	2							0	1	0	1	1	1	0	1	0	0	0	0	1	0	0	1	1	2	0	1	1	0	1	0	1	1	0	0	0	0
16.6053	0	1	1	0	1	0	0	0	0	0	0	1							0	1	0	1	0	1	0	2	0	1	0	0	1	0	0	1	2	1	0	1	1	0	1	0	0	0	0	0	0	0
16.8129	1	1	0	0	0	0	0	0	0	0	1	1							0	0	1	1	1	1	0	1	0	1	0	0	0	0	0	1	1	2	1	1	1	0	2	1	0	0	0	0	0	0
17.0205	2	1	1	0	0	0	0	0	0	0	1	1							0	0	1	1	1	0	0	1	0	0	0	0	0	0	0	0	1	1	1	1	0	0	1	0	0	0	0	0	0	0
17.228	1	1	0	1	0	0	0	0	0	0	0	2							0	0	0	1	1	0	0	1	0	0	1	1	0	0	0	0	2	1	0	0	0	0	1	0	0	0	0	0	0	0
17.4356	1	0	0	0	0	0	0	0	0	0	0	1							0	0	0	0	1	0	0	1	0	1	0	0	0	0	0	1	1	1	1	0	0	0	1	0	0	0	1	0	0	0
17.6431	1	0	0	0	0	0	0	0	0	1	1	1							0	0	0	1	0	0	0	1	0	0	0	0	0	0	0	1	1	1	0	0	0	0	1	0	0	0	1	0	0	0
17.8507	1	0	0	0	0	1	0	0	0	1	0	1							0	0	0	1	1	0	0	1	0	0	0	0	0	0	0	0	1	1	1	0	1	0	1	1	0	1	0	1	0	0
18.0583	1	1		0	0	0	0	0	0	0	0	1							0	0	0	1	0	0	0	0	0	0	0	0	0	0	0	1	1	1	1	1	0		1	0	0	0	1	0	0	0
18.2658	1	1		1	0	0	0	0	0	0	1	1							1	0	0	0	0	0	0	0	0	0	0	0	0	0	0	1	1	1	0	1	1		0	0	0	0	0	1	0	0
18.4734	1			1	0	0	0	0	0	0	0	1							0	0	0	0	1	0	0	0	0	0	0	0	0	0	0	1	1	1	0	1	0		1	0	0	0	0	0	0	0
18.681	1			1	0	0	0	0	0	1	0	1							1	0	0	0	1	0	0	0	0	0	0	0	0	0	0	1	1	1	0	0	1		1	0	0	0	0	0	0	0
18.8885	1			0	1	0	0	0	0	0	1	0							1	0	0	0	1	0	0	0	0	0	0	0	0	0	0	0	1	1	0	0	0		1	0	0	0	0		0	0
19.0961	1			0	0	0	0	0	0	0	1	1							0	0	1	1	0	0	0	0	0	0		0	0	0	0	1	1	0	0	0	0		1	0	0	0	0		0	0
19.3037	1				0	0	0	0	0	0	0	1							0	0	0	0	0	0	0	0	0	0		0	0	0	0	0	1	0	0	0	1		1	0	0	0	0			0
19.5112	0				0			0	0	0	1	1							0	0	1	1	0	0	0	0	0	1		0	0	0	0	0	1	0	1	0	1		1	0		0	0			0
19.7188	1							0	0	0	0	1							0	0	1	0	0		0	0	0	0		0	0	0	0	1	1	0		0	0		1	0						0
19.9264	0							0	0	1	0	1							0	0	1	0	0		0	0	0	1			0	0	0	0	0	0		0	0		1	1						0
fDex internalization profile: Longitudinal axis along the posterior portion of mid-intestine.
Distance (µm)	WT01	WT02	WT03	WT04	WT05	WT06	WT07	WT08	WT09	WT10	WT11	WT12	WT13	WT14	Dr-Vsp-/-01	Dr-Vsp-/-02	Dr-Vsp-/-03	Dr-Vsp-/-04	Dr-Vsp-/-05	Dr-Vsp-/-06	Dr-Vsp-/-07	Dr-Vsp-/-08	Dr-Vsp-/-09	Dr-Vsp-/-10	Dr-Vsp-/-11	Dr-Vsp-/-12	Dr-Vsp-/-13
0	31	22	13	3	1	2	23	75	63	1	2	43	20	31	10	5	26	2	8	33	1	3	5	25	3	6	22
0.208	36	23	16	63	1	2	20	89	58	1	2	44	20	35	12	5	24	8	10	33	7	3	5	23	3	7	23
0.415	41	23	20	109	1	2	18	91	55	1	2	47	20	35	14	5	24	9	11	34	18	3	5	22	3	6	22
0.623	42	20	22	109	1	2	16	93	54	2	2	46	20	35	17	5	23	9	11	34	23	3	5	22	3	7	21
0.83	41	17	26	106	1	2	15	94	56	2	2	48	20	35	20	4	22	8	11	31	26	3	5	21	3	10	21
1.038	37	17	28	105	1	3	15	97	56	2	2	49	20	36	23	3	21	8	11	28	30	4	4	20	3	12	20
1.245	37	17	30	103	1	2	17	100	58	2	3	49	19	39	26	3	20	9	11	25	33	4	4	22	3	13	20
1.453	37	18	30	100	1	2	19	102	61	3	3	46	20	38	29	2	22	10	12	24	33	5	4	26	3	15	20
1.661	37	17	29	95	1	3	20	100	66	3	3	45	22	38	29	2	25	11	13	23	32	5	4	29	3	18	17
1.868	37	18	27	82	1	3	22	95	70	4	2	39	23	37	26	2	34	14	14	23	29	5	4	30	3	21	18
2.076	36	19	26	63	1	3	22	90	77	4	2	37	23	37	23	2	45	16	15	23	27	6	4	28	4	26	22
2.283	39	20	27	46	2	3	21	83	81	5	2	34	25	36	20	2	56	17	15	23	26	5	3	25	4	31	30
2.491	41	20	27	38	2	3	20	77	83	6	2	32	29	35	17	2	64	17	15	24	25	6	4	23	3	34	38
2.698	43	24	26	33	2	3	19	72	82	6	2	32	35	35	16	2	70	17	14	25	26	6	4	20	3	36	47
2.906	49	26	25	32	2	3	18	69	83	7	2	33	40	35	16	2	81	18	13	26	26	5	4	21	3	36	54
3.113	56	30	22	31	2	3	17	66	84	8	2	36	41	36	18	2	85	18	13	28	25	5	5	21	4	37	61
3.321	66	32	20	30	2	3	16	68	86	8	2	38	43	39	19	2	84	18	13	30	25	4	5	24	4	37	65
3.529	76	35	19	29	2	4	15	70	85	9	3	38	43	41	20	2	89	17	15	30	24	4	5	29	3	35	64
3.736	82	36	18	29	2	4	15	72	78	9	3	39	44	42	20	2	92	15	15	30	24	4	5	31	4	35	64
3.944	85	38	18	32	3	4	14	74	69	9	3	40	42	41	22	3	93	15	15	29	23	4	5	30	4	33	69
4.151	88	34	17	41	3	5	14	77	65	9	4	41	39	40	26	3	94	14	16	28	22	4	5	27	3	32	67
4.359	85	30	16	51	3	5	13	80	60	9	4	41	36	36	30	3	95	13	17	28	20	4	4	25	3	30	65
4.566	77	32	16	58	3	6	12	83	55	8	5	45	32	35	31	3	93	14	18	26	18	5	4	27	2	26	61
4.774	72	32	15	68	3	6	11	85	53	8	7	47	28	34	30	3	83	13	17	25	17	4	4	27	2	24	60
4.982	67	31	14	76	3	7	11	87	54	8	9	47	25	32	28	3	76	12	17	24	17	5	5	26	2	25	56
5.189	66	30	14	76	2	7	10	90	57	9	12	48	24	31	26	4	74	10	16	24	16	5	5	26	2	28	47
5.397	69	31	14	75	2	8	11	92	57	10	13	50	24	27	24	5	87	9	15	23	17	4	5	26	2	35	40
5.604	72	33	14	73	2	8	11	93	56	11	13	50	22	28	24	5	101	9	14	23	16	5	5	26	2	40	35
5.812	76	34	14	72	3	8	11	93	59	10	12	47	22	29	23	6	104	10	13	23	16	4	6	25	2	46	30
6.019	75	35	13	71	2	9	11	96	63	10	11	44	21	31	20	7	99	11	12	24	16	4	5	23	2	48	27
6.227	75	34	11	74	2	9	11	96	71	9	10	40	22	34	19	7	97	12	12	26	14	4	5	21	2	49	24
6.435	72	31	10	75	3	10	11	96	81	9	10	36	22	37	20	7	88	15	13	29	13	5	5	17	3	47	23
6.642	69	30	9	72	3	10	12	97	90	8	11	32	22	43	21	8	76	17	13	32	12	5	5	16	3	49	21
6.85	65	27	9	64	3	10	12	96	95	8	13	32	24	47	23	8	64	19	13	29	11	4	5	15	3	48	21
7.057	60	27	9	50	3	10	13	94	100	9	15	31	25	51	23	7	56	17	14	25	11	4	5	15	3	47	24
7.265	58	26	9	36	3	11	14	95	98	9	16	30	28	51	21	6	46	15	16	22	11	4	5	15	2	46	31
7.472	56	29	10	28	3	12	15	95	91	10	15	29	30	53	21	6	45	15	18	20	11	3	5	15	3	47	39
7.68	55	29	11	23	3	15	17	92	82	9	13	29	30	50	21	5	51	16	19	19	11	4	4	16	3	44	47
7.888	58	32	12	22	3	19	18	85	76	8	13	30	31	48	20	5	57	19	19	18	11	3	4	15	3	44	58
8.095	62	33	13	25	3	25	19	78	70	8	13	31	30	44	20	7	49	22	17	18	11	3	4	16	4	43	63
8.303	67	34	14	29	3	29	21	70	63	8	14	33	31	42	19	10	36	23	16	19	11	3	4	16	4	37	64
8.51	67	34	14	35	3	31	23	61	57	8	13	36	33	39	20	14	29	23	15	18	11	3	4	16	5	31	61
8.718	68	33	15	42	3	30	25	53	50	7	12	38	33	37	23	17	29	23	14	18	11	3	4	16	5	24	61
8.925	70	32	14	45	4	25	27	45	49	7	11	41	34	34	24	21	32	22	14	17	11	3	4	16	5	19	64
9.133	73	30	15	45	4	18	30	39	49	6	11	42	34	34	24	24	38	21	14	17	11	3	4	15	6	18	62
9.34	77	26	16	44	4	12	33	35	47	6	12	42	35	32	24	27	38	20	13	18	11	3	4	15	7	18	58
9.548	78	23	18	44	4	11	36	33	45	5	13	41	35	31	25	29	43	19	14	19	12	3	4	16	7	19	51
9.756	79	20	19	46	4	11	38	33	47	5	14	39	35	29	23	30	57	17	14	19	12	3	4	15	8	21	42
9.963	75	19	21	49	4	13	40	34	50	5	14	33	35	27	23	30	81	15	15	21	12	3	4	15	7	22	34
10.171	75	18	24	51	4	17	43	36	51	5	14	29	35	26	21	29	88	17	16	22	12	3	4	16	7	24	27
10.378	75	16	24	51	4	22	46	39	52	6	14	27	37	26	21	28	87	22	17	23	12	3	4	17	9	26	21
10.586	74	13	26	51	4	25	48	44	50	7	13	29	39	26	21	25	83	29	19	24	12	4	5	18	10	33	16
10.793	74	13	28	50	4	25	48	49	47	8	12	33	44	25	22	24	87	37	20	22	12	4	7	19	12	46	12
11.001	71	12	30	47	5	23	48	52	44	8	11	37	47	25	22	24	92	44	20	22	12	4	7	19	14	60	11
11.209	68	12	31	43	5	20	46	55	40	8	10	41	48	23	22	25	95	48	21	21	14	4	8	19	15	64	10
11.416	64	13	33	38	6	18	45	56	36	7	10	43	47	21	21	27	91	50	19	20	16	4	8	20	17	61	10
11.624	59	13	33	34	7	16	43	55	33	8	12	44	45	21	21	27	83	49	17	20	17	5	9	19	16	55	9
11.831	62	15	34	31	8	17	40	53	30	9	14	47	41	20	21	26	71	43	17	20	18	4	10	17	15	52	10
12.039	65	17	35	29	9	19	38	48	29	11	17	47	36	20	22	24	63	36	18	20	19	5	11	16	15	52	10
12.246	61	19	35	28	10	23	38	46	28	11	20	47	31	19	21	21	66	30	18	20	20	5	13	14	13	49	10
12.454	59	22	35	25	11	30	36	44	28	10	22	49	28	19	22	19	79	25	16	20	20	5	14	13	11	49	11
12.662	52	24	35	21	11	37	35	42	32	9	22	48	26	19	25	17	91	20	15	19	21	5	16	13	9	49	11
12.869	47	24	35	19	10	41	35	43	37	8	23	47	27	20	28	13	96	16	14	19	20	5	17	13	8	48	11
13.077	44	25	32	16	10	44	34	44	39	9	24	43	28	20	29	11	104	15	15	18	21	5	19	13	6	47	11
13.284	44	26	28	15	9	45	33	50	40	9	23	41	31	22	31	9	103	15	17	18	23	5	22	12	5	41	11
13.492	43	24	24	15	8	44	32	59	40	10	20	41	34	22	34	8	106	15	18	18	25	5	23	12	5	37	11
13.699	47	25	22	17	8	41	32	74	41	11	16	42	39	22	37	8	115	14	18	19	25	5	22	12	6	35	12
13.907	51	25	22	20	8	37	31	87	40	11	13	43	45	24	39	7	115	14	18	19	23	6	20	12	6	33	12
14.115	59	28	21	27	8	34	30	95	44	11	12	44	52	25	39	6	110	14	19	21	22	7	19	14	6	33	13
14.322	68	31	21	37	8	32	30	96	48	11	12	43	59	27	38	5	102	14	20	21	22	7	17	14	7	33	13
14.53	68	36	18	46	8	32	29	96	52	11	12	42	67	26	36	5	90	14	19	21	22	7	18	15	8	31	15
14.737	72	39	16	50	10	33	28	93	52	11	11	41	73	27	34	6	79	14	18	20	22	7	19	16	7	31	15
14.945	70	39	16	52	14	34	27	90	50	11	10	40	76	28	34	7	68	13	17	21	22	7	22	17	7	32	14
15.152	71	37	15	50	21	37	27	90	49	10	9	40	79	27	31	9	69	11	16	23	21	8	26	20	7	35	15
15.36	74	31	16	48	25	40	28	94	47	9	8	43	82	28	29	12	82	10	17	26	19	8	29	22	7	37	15
15.567	78	28	17	44	29	43	29	105	48	9	8	44	80	29	29	14	98	10	16	28	19	8	31	24	7	37	15
15.775	84	25	19	41	31	41	29	120	53	9	8	46	78	30	29	16	96	10	15	26	18	7	33	27	6	37	16
15.983	94	22	21	39	34	39	29	134	57	10	8	46	76	31	28	16	80	13	14	23	18	8	34	26	7	37	17
16.19	99	18	26	37	37	36	31	141	61	11	9	44	75	33	25	17	61	16	14	17	17	7	34	26	7	35	21
16.398	100	20	35	35	40	32	31	143	63	10	9	43	74	35	20	17	51	17	13	14	16	7	33	27	8	34	23
16.605	100	21	48	35	43	30	32	138	62	11	10	40	76	36	16	19	42	18	13	15	15	7	30	27	8	32	26
16.813	97	23	64	35	44	30	32	131	63	11	11	37	79	39	13	21	36	18	14	17	14	8	28	25	8	32	28
17.02	93	23	76	32	47	32	33	116	67	12	10	33	78	41	13	24	36	18	14	20	14	8	26	26	7	34	28
17.228	100	24	84	28	46	37	33	101	69	12	9	30	76	42	15	24	34	18	14	20	15	8	25	25	7	36	29
17.436	110	25	90	27	42	41	33	84	70	13	9	30	73	44	16	25	31	21	13	20	15	7	22	26	7	38	30
17.643	117	28	94	31	41	40	33	69	70	14	8	31	67	46	19	22	32	24	13	18	17	6	22	27	9	40	30
17.851	117	32	94	32	39	38	33	59	68	16	8	33	63	49	20	19	36	27	13	16	20	7	22	26	11	40	31
18.058	117	33	91	30	38	36	34	54	64	18	8	35	54	48	19	18	41	27	12	12	24	6	23	23	13	38	31
18.266	115	34	82	31	34	37	35	51	58	19	9	39	46	49	15	18	48	27	12	11	27	6	25	20	15	37	31
18.473	110	31	65	30	29	42	36	50	53	20	10	41	40	50	13	18	55	25	11	11	30	6	24	20	18	36	30
18.681	105	29	53	28	23	47	39	49	48	21	11	43	37	52	10	17	66	22	11	14	31	6	22	19	19	35	29
18.889	103	27	46	24	19	49	42	49	45	21	12	45	36	55	10	14	77	20	12	17	32	7	21	21	21	32	29
19.096	104	29	43	21	19	49	46	49	47	23	13	44	39	55	9	10	78	19	12	21	31	7	21	23	21	28	31
19.304	103	32	42	18	22	48	51	49	53	23	14	44	45	54	8	7	78	18	13	25	31	7	21	28	21	27	34
19.511	102	35	40	18	26	48	55	48	61	23	13	45	51	51	8	6	80	15	14	26	29	8	22	33	19	25	36
19.719	105	36	38	18	29	46	58	47	70	22	12	43	55	51	8	6	84	14	15	26	26	8	21	36	16	22	40
19.926	108	38	36	18	32	44	61	46	79	22	11	40	59	52	7	6	79	13	16	27	26	8	21	38	12	21	41
20.134	110	41	34	22	34	44	62	45	86	22	11	36	63	50	7	6	75	14	16	27	25	8	21	37	10	21	38
20.342	112	41	34	24	36	45	64	45	88	24	10	34	67	50	6	6	70	15	15	23	24	8	23	36	8	22	32
20.549	113	38	34	29	38	47	65	45	86	25	9	30	70	49	5	7	64	16	13	20	25	9	26	37	8	26	29
20.757	116	39	39	33	38	50	66	46	83	26	8	28	72	48	5	8	54	17	12	19	25	9	27	40	7	33	25
20.964	118	45	48	40	37	54	67	49	79	25	7	27	72	48	5	11	50	19	12	16	25	9	26	42	6	41	19
21.172	117	49	57	48	36	60	66	49	79	25	7	25	73	47	5	12	48	21	12	13	24	9	26	41	7	46	16
21.379	115	54	69	58	34	65	65	50	78	25	7	24	71	46	6	14	49	20	13	11	23	10	31	40	8	45	13
21.587	105	53	78	69	30	68	64	47	76	25	7	24	71	46	6	15	56	21	13	11	23	11	34	36	7	43	12
21.794	89	54	87	80	27	68	63	46	73	24	7	24	70	46	7	16	66	20	14	12	22	10	36	36	8	44	12
22.002	67	55	93	90	25	69	62	45	69	23	7	24	68	44	8	15	75	20	14	12	21	12	38	34	9	53	12
22.21	55	53	97	98	24	69	60	45	68	22	6	24	67	44	10	15	88	21	15	13	19	13	39	35	8	68	11
22.417	49	53	96	100	23	68	58	46	70	21	6	25	64	42	12	15	97	22	16	13	18	11	38	35	8	77	12
22.625	47	51	95	100	23	66	56	51	70	20	6	25	65	44	15	14	102	22	17	13	19	10	37	33	8	82	15
22.832	50	49	90	97	23	65	52	57	67	19	6	26	64	46	19	13	94	23	18	15	21	9	35	30	9	83	18
23.04	61	49	84	95	22	64	47	64	68	18	6	26	61	51	20	13	86	23	20	18	24	9	31	27	10	80	24
23.247	72	51	81	93	21	64	43	70	70	18	6	27	62	53	20	12	71	25	21	20	25	9	27	23	10	78	29
23.455	84	50	79	89	20	62	38	73	74	18	6	26	59	58	20	10	52	26	22	22	24	9	23	20	11	77	35
23.663	91	50	78	82	20	60	34	74	74	19	6	27	58	60	20	9	35	28	21	24	25	10	19	18	12	78	39
23.87	90	50	84	77	20	58	30	78	70	21	6	28	56	61	21	9	27	28	20	25	26	10	17	16	12	76	46
24.078	91	49	90	74	21	54	30	86	69	24	6	28	56	62	24	9	26	27	20	23	26	10	16	15	13	76	48
24.285	92	49	94	73	24	49	31	96	70	27	6	28	51	62	28	9	31	27	19	21	24	11	17	13	14	76	50
24.493	90	50	94	76	26	46	32	106	73	28	6	28	47	59	32	10	39	30	19	18	22	12	18	13	13	71	50
24.7	87	51	94	79	26	48	33	112	78	30	6	28	43	56	33	11	51	31	18	16	19	14	18	11	12	67	54
24.908	85	49	90	81	25	57	34	117	81	30	7	29	42	52	32	12	59	31	17	15	18	15	20	11	12	61	57
25.116	80	47	86	78	26	69	34	116	79	30	7	31	44	48	31	13	66	32	16	15	18	15	24	11	12	56	58
25.323	78	48	83	75	27	80	35	114	76	30	8	32	44	44	31	12	73	32	15	15	19	16	27	11	12	55	58
25.531	80	47	80	78	26	90	34	109	70	30	8	33	43	40	30	12	71	33	15	17	20	17	29	12	13	51	53
25.738	85	47	76	79	23	95	34	102	65	29	8	34	42	40	29	13	68	30	17	19	22	15	28	13	14	49	46
25.946	89	44	76	81	22	92	33	92	57	29	8	34	41	37	31	14	66	27	18	21	23	15	29	14	17	48	40
26.153	89	42	77	87	22	90	32	84	46	28	8	37	41	37	32	15	67	23	20	21	24	12	28	16	18	46	36
26.361	91	37	77	96	20	87	31	77	38	26	8	39	38	39	33	17	71	19	20	20	26	11	27	16	19	45	33
26.569	92	33	79	105	20	88	31	70	33	25	7	42	36	39	33	18	79	15	20	20	27	9	27	16	20	43	31
26.776	93	28	80	113	21	88	30	65	30	24	7	45	33	40	33	19	93	13	19	19	29	9	30	17	19	44	27
26.984	88	23	78	121	23	84	29	62	29	25	7	44	32	41	35	19	102	13	19	19	30	9	34	18	16	48	25
27.191	84	20	74	128	25	74	29	62	29	26	7	44	29	43	36	18	101	11	18	19	30	7	36	19	13	53	24
27.399	81	17	69	129	27	67	28	66	33	29	7	44	28	43	36	16	95	12	18	20	29	7	37	20	11	55	28
27.606	77	15	68	130	29	65	28	74	39	32	7	42	26	43	36	14	87	12	16	22	29	6	38	20	10	56	32
27.814	68	14	70	125	31	62	27	87	43	34	7	42	26	41	33	11	80	13	16	23	30	5	38	19	9	57	39
28.021	62	12	68	118	35	56	25	100	47	35	7	45	25	39	31	10	74	14	16	25	29	5	39	19	11	57	43
28.229	60	12	68	112	39	50	24	110	47	38	7	48	24	37	26	10	69	15	16	25	28	5	40	18	11	57	46
28.437	61	12	68	109	42	43	24	115	47	40	7	48	24	37	22	10	54	16	17	24	26	4	38	17	10	57	51
28.644	63	10	70	110	46	45	24	119	54	39	7	48	24	36	17	11	42	16	18	22	25	5	35	17	11	54	54
28.852	67	10	73	110	48	52	24	123	58	38	7	47	23	36	15	10	34	17	20	20	23	5	30	18	12	52	59
29.059	73	11	73	115	51	63	25	123	62	37	7	48	24	36	16	11	29	18	21	20	22	5	26	19	13	51	58
29.267	75	11	73	120	51	71	26	121	62	37	8	47	24	37	21	14	27	18	20	19	21	5	27	19	15	49	52
29.474	76	11	75	122	51	76	29	117	60	38	8	46	25	40	25	17	30	18	19	20	19	6	28	20	17	46	46
29.682	73	12	78	120	54	79	32	110	59	38	9	44	29	43	28	22	34	16	18	20	20	6	28	22	19	42	41
29.89	71	12	80	115	56	82	35	104	59	37	9	43	32	46	31	26	39	15	18	22	20	7	28	24	22	40	37
30.097	73	12	83	110	57	87	39	100	64	37	10	40	35	48	36	28	47	14	17	24	20	7	29	25	23	34	33
30.305	73	13	89	106	56	91	43	95	69	37	10	40	40	50	40	30	56	14	16	25	22	7	29	26	23	31	26
30.512	76	13	92	101	52	95	46	90	71	38	11	40	43	52	40	32	60	13	16	25	24	6	28	24	20	27	21
30.72	82	13	94	94	48	102	49	86	72	39	10	39	47	55	38	32	70	13	15	24	25	7	28	24	17	25	20
30.927	87	13	94	87	42	111	51	85	77	39	11	38	51	56	35	32	79	14	13	22	27	6	29	23	16	25	19
31.135	94	13	93	76	37	117	54	83	81	38	12	37	58	58	31	30	79	16	12	18	29	7	28	21	17	24	19
31.343	99	14	88	65	34	117	56	82	84	38	11	37	63	56	29	29	76	18	12	16	29	7	27	25	19	24	20
31.55	105	15	84	55	31	112	57	83	84	36	12	37	66	57	33	27	66	20	14	16	28	6	26	31	18	23	21
31.758	103	16	77	52	31	101	58	87	79	35	12	37	70	56	38	26	59	23	16	15	27	6	27	37	16	22	23
31.965	95	17	69	56	34	90	58	90	74	34	13	39	73	54	38	25	61	25	17	14	26	6	29	38	14	22	27
32.173	84	19	64	66	38	82	57	93	73	32	13	39	71	55	36	24	67	26	18	13	25	6	33	38	13	21	28
32.38	77	26	60	81	43	75	55	93	77	30	13	41	67	54	35	24	73	27	20	14	26	7	36	38	15	20	23
32.588	72	32	57	91	47	72	51	92	85	29	13	42	64	53	35	23	77	27	21	13	26	7	38	38	15	20	20
32.796	66	37	55	102	50	74	47	89	94	29	14	43	59	54	34	22	76	25	21	13	26	8	37	41	16	20	17
33.003	58	38	53	111	50	81	44	86	97	28	14	44	56	54	29	22	76	23	21	13	25	10	37	47	16	20	16
33.211	51	40	55	113	49	89	40	83	95	29	14	44	54	55	23	21	67	22	20	12	25	13	36	46	16	21	15
33.418	48	42	60	118	46	93	38	81	93	30	13	43	51	57	20	19	59	20	18	12	24	18	37	43	15	23	15
33.626	51	42	61	123	45	94	37	80	91	29	13	41	51	61	20	16	52	18	17	12	23	20	37	36	15	24	15
33.833	60	45	61	126	45	94	36	78	93	29	12	42	51	67	23	14	49	18	16	12	23	23	37	32	14	26	17
34.041	69	48	64	135	47	104	35	75	96	28	12	43	51	68	27	12	45	18	15	12	22	25	38	30	14	30	17
34.248	74	52	69	147	51	126	35	76	99	27	12	45	53	68	31	11	40	16	15	11	22	27	41	29	14	34	16
34.456	75	48	71	158	59	148	34	76	102	27	12	45	58	65	35	10	39	15	14	11	22	26	41	27	15	39	18
34.664	74	42	71	173	70	165	35	78	107	25	12	46	69	60	37	10	37	14	14	11	22	24	41	26	16	42	18
34.871	79	37	72	183	81	177	38	83	110	25	12	46	78	56	39	11	32	15	14	11	23	21	38	25	18	47	21
35.079	88	34	75	182	90	177	42	92	113	26	11	46	87	55	41	12	27	16	15	11	24	19	37	29	17	50	23
35.286	96	33	78	172	94	160	47	99	115	24	11	46	92	52	42	13	21	16	15	11	23	17	36	31	16	51	26
35.494	107	32	84	156	94	133	53	109	116	25	10	44	95	51	39	13	19	17	16	11	22	14	33	34	15	53	27
35.701	111	35	94	142	92	107	56	117	117	24	9	43	94	50	36	14	16	18	15	11	20	13	30	33	15	55	28
35.909	113	43	100	126	83	90	59	124	119	24	10	42	92	50	37	17	17	19	14	12	19	12	30	33	16	55	30
36.117	117	55	105	110	68	85	62	128	115	23	9	42	89	50	42	19	21	19	14	12	21	11	29	33	20	58	31
36.324	124	65	103	96	53	86	64	124	109	23	9	40	87	54	48	21	27	21	14	12	22	10	31	31	25	59	32
36.532	138	70	99	88	45	93	64	119	100	24	8	38	83	58	49	22	38	22	14	12	24	9	32	28	28	60	34
36.739	150	69	97	78	43	101	63	112	91	25	8	37	79	60	51	24	52	24	15	13	24	9	31	25	30	63	32
36.947	155	69	100	68	44	109	60	108	85	26	8	36	74	63	46	25	58	28	16	14	24	9	31	23	25	64	28
37.154	143	67	104	62	46	114	58	105	79	28	8	34	71	65	40	23	67	34	16	15	24	10	31	22	21	69	25
37.362	124	62	100	65	50	116	56	104	74	30	7	33	65	66	33	22	88	41	16	17	24	9	29	22	22	76	22
37.57	101	55	90	69	56	122	54	111	70	32	7	32	61	68	30	22	105	48	14	19	23	11	29	23	23	83	26
37.777	82	45	76	70	63	130	52	121	67	33	8	31	58	69	33	21	113	53	14	22	24	13	29	24	24	90	35
37.985	68	38	60	66	68	138	49	133	66	33	9	30	58	71	39	22	113	54	14	26	25	13	28	25	26	93	41
38.192	57	36	50	64	72	142	47	145	70	34	10	29	54	76	40	23	109	54	13	30	25	14	26	26	27	94	43
38.4	49	36	53	68	73	142	46	156	75	35	12	27	55	80	40	23	107	50	14	33	27	15	26	28	27	94	42
38.607	49	35	56	67	72	137	46	164	76	37	16	25	55	84	39	24	104	42	14	33	28	15	25	35	26	91	41
38.815	49	33	59	59	70	127	48	172	75	40	20	24	57	91	39	23	92	36	15	35	29	16	24	42	24	87	41
39.022	50	34	60	48	67	118	51	177	71	44	27	22	61	89	39	21	78	29	15	35	29	16	25	47	21	81	44
39.23	47	37	57	38	67	114	52	179	66	47	33	21	69	86	41	18	66	22	15	34	30	16	25	50	17	74	50
39.438	40	38	57	31	67	115	53	179	65	49	38	22	74	79	41	16	60	18	15	34	30	16	26	50	15	67	54
39.645	39	40	57	28	63	117	53	176	65	49	40	24	77	74	43	13	54	15	15	34	31	15	26	49	12	58	52
39.853	45	40	59	28	58	114	52	171	69	49	40	25	78	68	43	12	50	13	14	35	31	13	25	47	12	53	49
40.06	52	41	68	31	52	104	52	165	74	48	41	26	76	67	42	12	47	12	14	34	31	11	23	41	12	48	48
40.268	54	40	81	34	52	91	52	159	81	46	40	27	72	64	42	12	49	12	16	31	30	10	22	33	12	43	42
40.475	54	38	91	37	52	84	52	153	89	44	37	28	68	63	42	12	48	11	17	27	29	8	20	26	13	39	35
40.683	52	33	92	39	49	86	53	148	102	44	34	31	64	59	40	12	39	10	19	25	28	8	19	21	13	39	28
40.891	52	28	84	42	44	106	52	139	116	45	32	33	61	53	36	12	36	9	21	23	28	8	19	19	15	38	23
41.098	52	27	76	44	38	133	52	129	124	47	30	34	62	51	31	14	30	9	22	21	29	7	18	17	14	38	22
41.306	51	27	69	44	35	158	52	116	130	49	28	34	68	56	25	15	27	9	23	22	29	7	18	15	16	39	23
41.513	51	27	66	43	35	168	52	103	134	46	28	35	70	63	21	15	26	10	23	21	30	7	20	14	16	39	23
41.721	51	31	63	42	41	158	54	97	132	43	28	37	76	70	20	16	25	10	22	22	30	8	27	14	15	40	24
41.928	49	33	61	40	53	144	56	97	130	39	27	39	81	75	19	18	25	12	22	23	29	8	33	14	14	39	28
42.136	51	36	61	38	63	134	58	101	124	35	25	43	85	73	19	21	27	14	22	24	29	9	38	16	16	37	29
42.344	54	39	65	36	71	136	61	102	115	32	25	44	89	64	18	25	34	18	22	26	30	8	42	17	18	37	27
42.551	58	41	71	38	77	151	63	102	108	29	26	45	86	56	16	29	48	22	20	27	32	8	41	19	20	37	28
42.759	57	44	74	45	81	166	62	100	104	29	29	47	82	53	14	31	63	24	17	28	33	9	40	19	19	36	28
42.966	58	44	75	52	82	171	60	96	103	31	32	49	70	53	14	32	77	28	16	29	34	8	42	17	16	37	32
43.174	55	44	75	58	78	172	59	94	101	33	35	49	61	57	14	32	89	31	15	30	36	8	46	15	17	36	34
43.381	55	45	73	66	71	171	57	90	96	35	37	50	52	60	14	32	102	32	15	32	35	7	50	15	16	38	40
43.589	54	47	68	76	67	177	56	90	93	36	39	51	44	64	14	30	109	33	15	36	36	7	53	16	17	38	44
43.797	54	50	62	82	62	189	56	94	88	35	41	52	36	68	16	28	107	34	16	39	36	7	55	19	16	38	48
44.004	54	49	57	83	58	207	55	97	85	35	41	51	31	71	19	26	112	39	17	43	36	6	52	21	15	40	48
44.212	59	47	53	82	56	230	54	102	85	35	41	53	30	72	21	23	124	44	18	44	36	6	48	22	15	42	49
44.419	60	43	50	78	52	238	52	106	88	36	41	53	33	75	23	21	137	50	19	46	36	6	44	23	16	44	54
44.627	64	39	49	79	51	230	51	107	96	36	40	52	35	73	23	19	150	49	19	48	37	6	42	24	18	47	58
44.834	65	36	45	86	52	204	51	108	105	37	41	49	39	73	25	20	162	47	19	51	37	6	43	26	17	52	56
45.042	64	35	38	90	54	172	49	109	110	39	43	44	39	70	28	20	165	43	19	53	34	6	43	27	18	56	51
45.249	63	34	32	85	56	147	47	114	110	41	44	39	38	69	29	20	167	39	19	52	33	7	43	27	19	63	48
45.457	68	34	30	77	57	135	46	125	105	44	43	37	33	68	30	23	154	36	20	50	33	7	45	25	18	67	49
45.665	70	35	29	70	57	133	43	143	98	51	40	35	30	66	31	25	136	31	23	47	33	7	47	24	17	66	49
45.872	71	39	30	62	61	134	41	162	87	57	37	33	27	63	32	23	121	28	25	44	32	8	49	22	17	67	49
46.08	70	41	30	60	67	137	41	177	71	60	32	33	25	61	32	20	112	25	26	39	33	9	51	21	17	67	47
46.287	72	42	31	62	70	139	41	187	60	61	26	35	24	60	32	19	107	23	27	33	34	11	50	19	16	67	44
46.495	74	46	32	64	72	137	41	191	56	60	21	36	22	55	34	17	110	21	28	27	33	11	47	19	15	71	42
46.702	76	50	34	68	71	130	41	198	52	57	19	39	20	52	37	16	105	20	29	22	32	11	46	18	16	75	45
46.91	78	51	37	78	67	122	41	200	49	53	19	40	18	50	39	16	101	18	27	21	32	10	43	19	16	77	55
47.118	80	50	43	95	64	120	42	202	47	49	19	43	19	47	40	16	95	19	25	24	31	9	40	18	16	78	64
47.325	82	50	48	113	59	118	44	204	44	44	20	44	21	44	38	17	89	23	23	27	30	9	40	19	18	78	78
47.533	82	48	58	117	54	117	46	202	43	41	20	46	22	44	35	18	83	29	22	28	29	8	38	21	17	73	89
47.74	84	45	69	122	52	119	48	197	42	38	22	47	22	41	30	19	80	36	21	32	29	8	35	22	15	66	97
47.948	81	36	74	125	53	128	51	190	43	38	23	50	23	39	26	20	80	44	20	36	28	8	33	23	16	60	102
48.155	78	35	75	129	55	143	54	184	43	38	25	53	24	36	24	22	78	53	19	38	29	8	31	25	17	56	108
48.363	78	33	72	130	58	162	56	174	43	37	26	57	25	34	25	24	76	57	18	39	30	9	28	27	17	56	102
48.571	76	35	68	134	62	180	58	165	42	38	26	61	25	31	27	25	72	55	17	38	30	8	26	29	18	59	94
48.778	72	37	65	135	64	196	60	157	42	43	25	60	25	30	28	25	71	54	16	37	30	8	27	30	17	62	89
48.986	67	39	66	124	69	207	62	150	41	51	23	58	24	30	27	25	78	51	16	35	31	8	27	31	17	65	78
49.193	60	45	69	105	73	216	63	140	40	55	23	57	25	30	28	23	83	49	17	35	31	7	28	29	17	69	67
49.401	55	53	73	86	75	228	65	126	39	59	22	56	27	30	30	20	90	48	17	37	30	7	29	26	16	76	57
49.608	48	60	74	70	75	234	65	106	37	65	22	56	29	30	29	19	97	48	17	39	29	6	30	23	15	80	47
49.816	48	63	74	62	74	235	64	88	36	65	20	54	32	31	28	17	102	47	17	40	29	6	31	19	15	83	43
50.024	50	60	74	57	69	228	63	77	34	60	19	51	37	31	27	16	104	44	17	40	28	5	33	16	15	87	39
50.231	56	56	68	54	66	209	62	71	33	53	18	47	41	32	26	16	107	44	18	37	28	5	34	16	16	91	38
50.439	68	53	56	52	69	188	60	75	33	50	17	44	45	33	25	16	112	40	19	35	27	5	35	15	18	94	36
50.646	83	51	45	51	75	175	57	82	33	50	16	43	50	32	26	16	109	36	20	31	28	6	34	16	21	94	33
50.854	94	49	39	52	75	164	54	95	34	47	16	41	56	32	28	17	102	34	20	31	28	6	32	19	23	91	34
51.061	98	46	36	52	74	157	52	115	35	47	16	40	61	30	30	17	102	31	19	30	29	7	31	22	23	92	36
51.269	102	45	35	53	73	157	49	139	34	48	16	41	62	31	32	17	100	27	19	27	30	7	32	26	22	93	38
51.476	101	42	38	57	71	156	46	161	35	51	15	42	64	31	34	17	96	23	20	24	31	7	33	28	22	96	42
51.684	96	40	43	60	70	148	44	172	35	52	14	44	64	34	35	16	90	21	21	23	32	8	35	28	23	98	48
51.892	90	39	48	64	65	142	42	175	35	55	14	46	64	36	32	16	83	21	20	23	30	10	36	27	24	98	54
52.099	79	40	50	68	61	144	41	177	36	56	14	47	63	37	30	18	75	26	19	23	29	12	38	27	23	96	64
52.307	74	43	51	67	61	152	41	173	38	53	14	50	58	41	28	19	61	35	18	24	29	14	41	25	22	89	71
52.514	71	48	52	66	65	165	43	171	41	49	15	48	56	42	25	21	53	45	18	26	29	15	43	23	20	81	72
52.722	70	56	52	63	67	184	46	170	43	45	16	49	55	46	23	23	50	51	17	28	27	16	45	22	19	71	63
52.929	68	65	54	61	67	199	48	165	46	41	17	48	56	50	20	26	51	49	15	30	26	17	43	27	17	58	56
53.137	70	70	58	58	66	212	53	158	50	39	18	46	52	56	17	29	55	48	14	33	23	17	43	30	16	46	59
53.345	71	73	62	55	66	225	58	151	52	38	20	45	50	65	17	31	59	45	13	34	20	19	42	34	18	35	62
53.552	77	74	66	50	64	237	63	149	55	39	21	44	50	75	17	33	61	43	12	35	19	19	40	34	21	27	65
53.76	82	70	69	47	63	236	66	150	57	42	22	42	48	84	16	34	60	40	12	35	18	20	39	37	24	24	63
53.967	84	65	70	44	64	218	68	152	58	45	23	40	48	91	19	34	60	40	13	35	18	21	37	40	26	27	57
54.175	82	58	73	43	65	195	70	150	59	48	24	40	44	95	22	36	65	41	14	35	19	23	34	43	22	36	47
54.382	78	53	74	40	64	181	71	144	59	52	24	42	40	99	23	35	70	40	15	34	19	23	31	47	21	48	37
54.59	70	49	75	38	63	165	72	136	59	56	25	43	37	103	24	32	79	36	16	35	19	22	29	49	21	57	31
54.798	65	49	75	35	60	148	72	128	57	62	25	45	32	105	26	28	84	32	19	36	19	19	27	48	24	64	32
55.005	63	47	71	33	58	139	72	124	56	66	25	44	30	110	27	25	84	27	22	36	18	17	26	45	31	71	32
55.213	62	49	65	33	56	140	71	121	57	66	24	45	30	111	28	20	87	24	25	36	19	15	25	42	37	76	35
55.42	62	51	56	32	57	149	69	119	63	64	23	45	33	108	30	18	86	20	26	35	19	15	24	43	42	78	38
55.628	63	52	48	32	61	167	66	118	69	65	23	46	39	103	31	15	91	17	27	35	19	14	23	39	38	81	39
55.835	68	52	43	35	69	185	63	117	76	65	22	45	50	100	30	15	88	16	27	34	18	15	24	37	32	83	40
56.043	75	53	40	38	77	197	59	115	81	64	22	44	61	95	29	15	84	15	26	33	18	15	25	34	25	83	40
56.251	85	51	40	47	82	200	56	112	85	61	22	45	69	87	26	15	75	15	26	32	18	16	27	31	20	80	37
56.458	94	49	41	61	84	206	57	107	88	56	21	47	71	76	25	15	68	14	26	31	19	17	30	28	19	78	35
56.666	105	48	42	78	84	219	59	103	90	52	20	48	70	67	26	15	66	14	26	29	21	17	34	26	20	73	36
56.873	113	48	48	85	88	225	63	99	92	48	19	46	67	60	28	18	68	13	26	28	23	16	36	26	21	77	34
57.081	114	48	58	90	100	222	69	99	91	46	19	44	60	54	30	21	70	13	25	27	25	14	37	24	21	81	32
57.288	111	49	68	95	109	217	77	101	86	43	19	40	56	51	31	23	74	13	24	29	27	13	35	24	23	88	30
57.496	103	52	74	100	113	220	84	103	81	41	19	37	53	48	31	24	80	13	23	35	27	11	34	24	22	90	29
57.703	94	55	80	104	110	226	89	108	77	41	19	37	52	46	33	23	80	13	22	38	29	11	34	23	24	90	28
57.911	88	56	79	106	97	229	91	112	72	40	19	36	51	44	31	23	80	14	21	40	30	12	36	22	25	87	27
58.119	87	59	76	103	85	228	93	114	70	39	18	36	50	42	29	22	81	15	19	40	31	12	37	23	25	89	26
58.326	87	59	70	98	77	222	93	117	68	41	17	35	46	43	26	21	83	16	18	39	30	11	37	24	24	95	26
58.534	85	60	66	94	71	217	93	120	66	41	17	33	39	43	24	19	79	18	18	37	30	12	37	25	23	101	25
58.741	86	57	63	98	64	209	92	120	64	43	19	34	32	41	21	18	76	18	17	36	30	13	39	28	24	98	26
58.949	89	54	60	101	56	190	91	117	63	43	21	34	25	38	19	16	76	19	18	34	31	15	40	29	27	91	27
59.156	91	51	58	99	53	161	87	112	63	46	23	32	22	35	17	16	75	20	18	30	30	17	41	30	28	86	28
59.364	91	52	58	94	62	134	82	107	66	49	24	31	19	30	16	16	76	20	18	28	29	17	41	31	29	81	28
59.572	90	51	58	92	77	121	75	98	72	52	23	30	18	27	18	15	80	21	18	27	28	18	39	32	27	79	27
59.779	89	50	56	94	95	122	68	89	74	56	24	29	18	27	19	14	76	22	17	27	27	18	35	29	27	75	28
59.987	91	51	57	95	108	133	61	79	75	56	24	30	19	28	21	14	72	24	17	27	25	19	30	27	26	71	28
60.194	91	49	58	92	117	143	56	69	74	54	25	31	22	32	23	15	70	23	17	29	24	18	28	24	28	66	27
60.402	86	47	58	87	119	152	51	60	72	52	27	31	24	35	25	15	70	25	16	31	23	16	27	26	29	65	28
60.609	82	46	60	83	119	165	48	53	70	51	29	35	26	40	28	16	68	28	15	32	23	14	27	28	31	67	30
60.817	75	45	57	75	117	175	44	49	70	50	30	38	29	43	29	16	65	32	16	34	23	14	28	29	31	70	38
61.025	73	45	55	68	113	178	42	49	73	51	31	43	31	47	30	17	61	37	15	35	22	14	28	29	27	75	52
61.232	74	43	50	67	102	169	42	52	79	51	30	47	34	49	31	19	60	43	14	36	22	15	27	32	25	77	71
61.44	74	40	47	64	85	165	43	58	86	49	30	51	38	52	31	19	60	46	14	34	23	14	27	31	24	76	85
61.647	77	38	50	59	71	175	45	66	90	45	30	57	42	55	31	19	60	45	14	31	24	14	28	30	24	74	87
61.855	76	38	55	52	60	190	47	77	94	41	31	66	42	57	31	20	57	45	16	28	25	14	29	30	28	73	87
62.062	73	35	61	50	55	206	50	90	95	38	32	73	44	58	32	23	54	41	18	28	26	13	30	30	32	70	84
62.27	72	34	65	50	52	222	52	107	97	35	32	75	47	64	33	25	53	38	18	27	26	12	33	34	34	66	82
62.478	64	33	66	55	49	234	53	125	102	33	32	77	46	69	34	26	51	34	20	27	27	12	35	37	37	66	78
62.685	60	32	67	59	47	241	52	139	106	31	32	80	44	74	35	26	47	30	20	27	25	11	37	40	39	67	75
62.893	57	31	69	63	45	237	51	147	108	30	32	80	42	77	35	27	42	27	20	28	24	11	38	40	37	73	82
63.1	59	32	72	66	42	221	49	154	109	29	31	82	39	80	35	28	39	25	20	28	24	12	36	38	38	84	97
63.308	57	33	75	70	40	207	48	158	108	27	30	79	39	82	32	29	39	24	19	27	26	13	34	38	41	91	111
63.515	57	33	72	74	39	195	51	162	102	26	28	81	41	80	28	32	39	23	20	26	27	16	32	37	43	95	119
63.723	56	33	67	75	39	176	59	164	93	24	27	80	43	79	23	34	41	23	21	26	27	19	33	38	42	93	131
63.93	57	35	60	79	41	157	69	163	85	24	25	84	46	78	20	35	45	22	21	26	27	24	37	41	37	84	134
64.138	57	35	58	84	42	140	80	159	79	24	22	85	48	76	20	34	51	22	21	24	27	30	40	42	30	73	129
64.346	59	34	57	89	45	134	87	153	78	26	18	85	51	73	20	31	58	22	20	23	26	33	41	43	26	62	122
64.553	58	37	57	91	50	150	88	143	77	29	16	82	50	70	22	28	65	21	20	22	25	35	41	43	27	58	114
64.761	60	36	58	92	59	177	85	129	78	30	15	77	49	67	26	26	69	20	21	23	26	35	40	45	28	59	112
64.968	58	37	60	99	68	205	80	116	74	32	14	69	46	64	29	24	67	20	21	27	26	34	39	44	28	61	111
65.176	55	35	66	109	77	223	74	105	73	33	13	66	42	60	28	23	67	20	20	31	26	37	36	41	28	64	107
65.383	53	33	73	110	89	236	67	96	78	36	14	63	39	58	26	23	64	18	20	34	27	34	35	36	28	66	93
65.591	51	32	79	112	95	234	61	87	84	37	14	61	37	59	23	22	66	17	18	33	27	30	31	34	27	65	79
65.799	48	32	83	119	99	226	58	81	85	37	14	63	35	64	22	21	66	16	17	31	27	26	28	32	24	62	71
66.006	47	34	87	130	106	214	55	75	80	38	14	63	33	76	22	22	62	15	16	29	27	22	26	32	23	59	70
66.214	46	38	90	139	114	208	54	70	78	41	14	61	33	85	22	22	60	14	15	27	27	20	28	31	22	58	66
66.421	47	45	90	142	121	200	53	65	77	44	15	60	35	91	21	21	63	14	14	26	25	17	30	30	23	56	65
66.629	49	46	94	138	131	188	51	63	79	49	16	61	35	99	21	22	67	14	14	27	25	15	32	28	25	55	65
66.836	53	45	98	130	140	178	49	64	85	54	17	64	37	104	18	22	75	15	13	28	24	15	34	28	30	55	63
67.044	61	47	101	115	146	165	46	70	90	60	19	66	36	105	15	24	84	15	14	28	23	15	34	29	32	56	61
67.252	70	47	100	97	145	157	46	79	92	66	20	66	37	103	14	26	89	15	14	29	23	14	32	34	35	54	55
67.459	82	49	95	79	137	176	48	89	94	66	21	66	37	94	13	28	93	16	14	31	23	14	29	36	35	52	47
67.667	94	53	84	68	136	210	52	99	94	61	22	65	36	90	12	30	103	17	15	33	22	13	28	34	39	48	45
67.874	100	57	69	64	137	225	58	107	93	59	23	65	34	89	12	33	108	18	16	35	21	14	27	33	42	45	45
68.082	102	59	58	68	135	228	65	114	91	57	25	63	33	91	14	38	113	20	15	35	20	16	28	33	43	44	48
68.289	100	57	46	83	131	221	70	116	89	57	26	65	31	94	18	43	108	22	16	37	21	15	32	37	41	47	46
68.497	92	52	35	104	123	202	74	118	89	58	26	69	28	97	24	44	99	26	16	38	23	15	36	36	42	51	46
68.704	91	49	31	119	108	170	76	121	90	58	27	69	27	100	27	43	85	30	17	38	25	14	39	39	43	56	43
68.912	94	44	31	128	91	140	77	124	90	57	30	66	23	101	29	42	73	35	17	37	27	14	41	42	41	60	37
69.12	103	42	32	132	83	122	78	129	91	53	32	60	22	98	32	41	59	41	18	35	29	13	41	42	39	64	33
69.327	103	39	35	135	85	114	79	135	89	46	33	56	20	92	33	38	52	48	18	34	31	13	42	42	38	67	29
69.535	100	36	35	140	94	114	78	140	90	40	32	54	18	83	34	35	47	53	19	31	32	13	42	42	38	67	28
69.742	98	36	35	146	108	122	77	146	94	35	31	52	18	79	34	33	45	54	20	29	33	14	41	39	38	65	28
69.95	105	38	34	151	118	137	75	148	96	35	28	46	18	76	33	30	43	50	19	29	33	14	38	36	42	61	29
70.157	114	36	33	160	127	162	72	151	94	36	27	42	19	70	32	26	46	45	17	29	34	16	33	33	44	58	31
70.365	116	37	34	170	137	189	71	149	93	37	27	39	19	68	30	22	49	42	16	28	34	16	29	31	46	57	34
70.573	119	35	36	176	145	203	69	145	91	35	27	41	19	70	29	18	53	43	14	27	33	16	26	29	44	56	36
70.78	124	34	38	175	147	203	67	143	90	33	26	42	20	77	26	15	57	44	14	26	33	16	24	26	40	56	40
70.988	118	34	41	173	145	189	66	137	86	31	25	48	21	87	26	15	59	46	13	26	32	16	22	23	35	59	45
71.195	105	35	46	177	142	174	64	134	81	30	24	54	23	95	26	16	63	46	13	28	31	15	22	22	35	62	52
71.403	95	38	50	188	132	165	64	135	75	29	23	61	26	103	29	15	64	42	13	31	30	14	22	21	38	69	64
71.61	90	40	52	198	123	162	66	137	75	27	22	69	32	102	31	14	66	39	13	34	29	12	22	20	41	70	74
71.818	94	40	55	201	105	158	69	139	78	26	20	76	37	98	33	15	69	37	13	36	27	10	21	22	42	71	83
72.026	109	39	61	187	86	153	73	140	86	26	19	83	40	98	36	16	73	36	13	37	25	9	21	23	45	70	92
72.233	136	41	65	162	75	153	77	136	97	26	17	90	42	96	39	20	82	37	12	38	24	9	23	23	47	68	100
72.441	165	45	64	133	69	164	81	130	107	26	16	94	44	97	40	25	92	38	11	38	22	9	25	22	43	66	100
72.648	189	50	62	105	66	182	84	119	115	27	16	94	44	100	40	28	102	38	10	37	21	9	30	23	37	63	91
72.856	201	51	59	87	65	197	86	105	118	27	16	90	44	102	39	31	109	36	9	36	19	10	37	23	36	62	78
73.063	204	50	55	73	65	206	87	91	120	27	18	83	44	106	37	32	115	35	9	35	18	11	43	26	34	63	70
73.271	199	47	51	66	67	209	88	78	117	27	20	78	44	107	35	33	111	36	9	36	17	12	46	26	31	61	64
73.479	183	46	48	66	70	211	87	70	110	28	22	74	43	107	34	33	109	37	9	37	15	11	49	25	28	60	59
73.686	163	46	47	71	74	207	87	65	105	28	24	70	42	105	32	29	105	36	9	37	15	11	54	25	24	56	59
73.894	138	48	44	80	78	195	86	61	101	26	27	69	40	101	30	23	96	34	9	38	14	12	54	22	22	53	61
74.101	127	52	42	95	85	174	85	58	99	25	29	65	41	97	27	22	91	34	10	39	13	12	54	23	22	52	63
74.309	126	54	40	113	93	158	86	58	92	23	30	59	44	89	27	24	84	32	11	40	13	12	50	24	23	52	66
74.516	125	55	38	126	101	142	89	59	84	21	30	56	48	82	30	26	80	29	11	39	12	13	44	28	24	55	69
74.724	125	56	35	134	104	130	94	64	80	20	29	54	48	77	34	26	80	27	12	40	13	14	43	31	26	57	68
74.931	126	58	33	131	103	126	101	72	79	20	29	51	47	71	38	26	74	25	13	40	13	15	45	32	29	58	69
75.139	130	61	32	124	95	123	107	85	80	22	29	49	43	68	42	26	73	25	14	40	14	15	46	33	33	59	70
75.347	138	67	32	121	87	121	110	99	85	24	30	44	38	67	44	27	77	25	15	39	15	15	43	32	37	54	74
75.554	139	76	31	120	86	125	109	113	92	25	30	41	34	64	44	30	81	28	16	39	16	17	40	31	38	52	77
75.762	125	81	31	124	95	134	108	126	100	25	29	37	32	67	43	33	82	30	17	38	17	17	41	31	37	50	77
75.969	109	80	33	129	110	153	106	133	108	26	28	34	32	70	42	35	77	34	17	36	17	18	40	30	36	53	72
76.177	103	80	37	137	130	184	105	137	113	29	26	31	32	78	41	36	74	37	18	34	17	19	40	28	36	55	61
76.384	108	77	41	139	149	216	103	137	115	32	24	29	31	84	39	34	70	40	19	31	18	20	43	28	35	56	54
76.592	111	75	46	133	164	232	99	139	113	33	24	26	30	93	37	31	72	44	20	31	18	21	46	28	36	55	48
76.8	110	75	51	128	167	238	90	145	109	34	23	26	30	98	37	27	79	45	19	29	19	21	46	31	35	57	42
77.007	107	73	56	124	156	233	78	152	104	35	21	28	29	102	35	26	81	46	19	28	21	20	42	33	35	58	38
77.215	98	66	62	126	140	219	69	164	97	35	20	31	29	110	33	23	79	44	17	26	23	17	39	37	34	60	40
77.422	88	58	67	124	126	193	68	173	91	35	19	35	31	115	32	19	75	43	17	24	25	15	35	38	34	60	44
77.63	81	54	70	123	115	158	69	178	88	35	18	41	35	117	33	19	73	42	16	23	25	15	34	40	37	59	51
77.837	77	52	72	121	104	136	71	180	89	36	17	47	38	118	35	20	72	42	15	22	27	14	34	37	34	56	59
78.045	79	48	74	121	98	124	71	181	98	36	15	54	40	117	37	21	74	42	15	23	28	13	34	33	31	60	66
78.253	82	43	76	120	96	119	68	181	109	37	16	58	42	119	38	21	80	42	16	25	29	13	33	30	27	64	71
78.46	86	44	78	119	100	124	63	184	120	38	16	62	43	120	37	21	93	42	18	29	31	13	32	26	26	68	75
78.668	89	47	77	118	101	133	59	189	137	39	17	64	45	120	35	20	110	41	18	31	34	13	31	25	27	73	81
78.875	92	45	71	117	101	149	57	193	144	39	16	66	46	119	33	20	121	43	19	32	34	15	31	25	27	79	84
79.083	95	43	65	116	100	166	58	196	138	43	17	67	48	119	30	23	115	46	18	35	34	16	33	25	28	82	88
79.29	99	39	61	114	98	184	64	195	125	47	18	68	49	117	29	24	108	47	18	36	32	19	35	27	30	84	84
79.498	101	40	59	114	94	191	73	188	113	46	18	68	48	116	25	26	98	46	18	37	31	20	34	30	32	84	79
79.706	102	41	54	114	90	193	86	179	110	46	17	65	49	114	23	26	93	44	17	38	31	23	33	33	34	83	79
79.913	103	43	51	111	90	199	98	169	111	45	18	66	46	112	24	25	85	45	16	35	31	22	32	35	35	80	74
80.121	104	44	49	113	91	217	108	159	113	43	19	65	43	111	26	25	76	47	15	34	31	22	34	41	31	74	74
80.328	110	44	50	114	93	235	112	153	111	40	20	66	39	109	32	25	68	48	13	31	32	22	36	45	27	68	73
80.536	116	44	48	108	95	244	114	149	106	36	22	67	38	112	38	24	61	47	13	30	31	22	36	49	26	61	76
80.743	122	43	46	102	96	237	112	146	108	32	24	72	38	108	41	24	52	46	12	29	31	23	37	52	28	55	79
80.951	136	45	44	98	94	227	110	145	119	27	24	74	39	103	44	23	47	47	12	29	30	23	38	52	28	53	79
81.158	145	42	43	90	92	217	106	146	140	24	25	73	42	96	45	23	46	48	12	30	29	24	40	52	31	50	73
81.366	156	44	41	86	90	213	102	144	166	22	26	69	44	85	44	23	45	47	12	30	27	25	44	51	34	49	72
81.574	165	42	37	91	92	212	98	141	185	21	26	65	43	75	43	26	44	49	12	30	26	25	45	47	34	48	77
81.781	179	41	36	97	113	208	95	135	190	19	27	60	44	68	43	29	42	49	11	29	27	25	48	42	34	44	81
81.989	195	42	35	104	132	205	96	135	180	19	27	59	43	64	41	32	40	48	10	27	27	23	53	38	37	39	86
82.196	204	45	30	104	130	204	95	139	164	18	28	56	45	62	37	35	34	45	10	27	26	22	55	34	39	37	91
82.404	198	45	26	103	109	213	95	145	153	18	28	53	43	64	31	37	30	41	9	26	25	22	52	29	40	37	95
82.611	192	43	25	97	91	222	95	150	143	17	28	50	45	66	25	36	30	37	9	25	26	21	49	29	42	39	97
82.819	173	41	26	95	79	231	95	152	133	16	29	48	48	68	22	33	30	35	10	26	26	21	46	29	43	39	96
83.027	140	42	27	101	71	229	92	151	123	16	28	41	51	70	20	31	32	34	10	26	26	23	42	29	47	40	93
83.234	114	44	28	108	69	214	89	152	118	16	28	37	52	72	19	33	38	32	11	27	28	22	38	27	46	39	91
83.442	97	50	31	113	72	190	85	152	113	15	26	31	50	77	18	34	43	32	11	28	29	23	35	28	43	39	96
83.649	94	55	33	116	77	166	81	149	108	15	25	29	48	80	17	35	51	32	11	29	31	22	35	28	36	38	96
83.857	98	58	35	119	80	147	77	145	101	15	23	28	43	82	17	36	53	32	12	31	31	21	34	29	32	36	93
84.064	105	60	40	127	86	138	74	150	98	15	21	31	40	79	18	38	59	32	11	33	31	19	35	30	31	35	90
84.272	111	63	45	131	86	140	71	159	100	14	22	33	35	75	19	39	63	32	11	35	31	19	35	27	31	38	86
84.48	110	64	47	127	82	148	70	167	106	14	22	37	33	71	21	41	65	32	11	35	33	16	35	27	37	42	75
84.687	114	68	48	125	77	160	70	170	115	14	23	39	33	67	23	43	61	32	11	34	34	13	35	30	45	48	67
84.895	124	71	48	124	75	168	72	168	128	14	23	45	34	65	23	44	60	30	11	34	35	11	34	36	48	55	61
85.102	143	72	50	122	73	178	75	163	139	14	23	49	36	67	23	42	60	27	11	34	34	10	33	43	47	61	53
85.31	159	70	52	117	78	196	79	162	149	15	22	51	41	71	23	41	59	25	12	35	35	11	36	48	43	66	44
85.517	174	66	56	109	92	215	83	159	147	14	22	54	47	74	20	38	62	25	13	38	34	14	39	51	36	72	33
85.725	171	66	61	100	106	218	85	152	136	14	22	55	50	77	18	34	64	25	12	38	33	18	44	52	28	79	26
85.933	158	61	66	91	115	219	87	148	126	15	21	58	53	83	16	29	66	25	12	36	33	20	50	49	22	80	24
86.14	135	54	69	85	121	215	88	144	116	15	20	62	57	86	15	26	78	26	12	36	33	22	55	44	19	82	23
86.348	121	47	69	82	125	212	88	146	107	16	21	65	64	87	14	23	88	27	12	35	34	23	60	41	18	86	22
86.555	114	44	73	78	124	206	86	148	98	16	19	68	72	90	14	20	88	28	12	34	32	22	65	36	18	91	21
86.763	112	42	75	74	118	203	84	155	89	16	19	72	78	92	15	16	87	29	12	34	31	24	65	32	20	96	22
86.97	106	40	78	74	110	200	82	161	85	17	18	75	87	93	15	14	88	33	13	33	30	25	62	31	23	104	23
87.178	100	40	81	76	97	195	80	168	85	18	17	77	90	97	17	13	92	37	13	32	29	25	61	31	27	112	24
87.385	96	38	79	78	84	188	77	175	88	20	17	78	87	102	19	12	91	41	14	33	29	26	63	31	28	122	26
87.593	92	36	76	76	73	182	74	181	87	22	15	79	79	109	23	11	79	44	14	36	28	26	62	32	29	133	28
87.801	86	36	74	74	71	180	71	187	82	25	15	77	68	115	29	10	67	48	14	37	27	26	60	35	28	139	29
88.008	81	34	73	71	74	174	69	191	78	28	14	77	61	119	34	9	55	53	14	36	26	26	59	36	32	137	30
88.216	78	34	72	70	76	161	69	194	76	31	13	76	58	124	34	9	48	59	15	36	24	26	57	36	33	135	30
88.423	79	36	72	69	78	159	69	193	76	35	12	74	57	127	35	9	44	61	15	34	23	25	57	37	35	131	31
88.631	77	38	70	69	79	165	71	188	82	39	12	73	59	133	35	9	38	59	14	33	24	24	57	39	34	126	32
88.838	77	41	68	72	85	175	76	177	88	43	12	71	59	140	36	9	35	56	12	31	27	23	55	40	33	122	31
89.046	79	42	68	71	95	179	84	162	92	45	12	70	59	147	36	9	31	50	11	28	31	23	53	39	32	121	33
89.254	81	41	67	69	106	183	93	154	98	46	11	69	60	147	37	10	29	45	10	25	33	22	49	40	33	113	37
89.461	79	43	69	66	119	201	104	157	104	45	11	71	60	152	39	10	29	43	9	25	37	22	48	38	36	107	38
89.669	77	44	70	63	120	226	112	164	105	42	10	72	60	152	41	11	29	41	9	24	39	21	46	34	37	102	42
89.876	75	43	69	60	113	248	119	169	101	41	11	69	63	152	43	14	28	39	9	24	39	21	46	31	35	93	47
90.084	72	43	70	57	104	258	123	168	94	40	11	65	62	146	44	16	27	38	9	25	39	21	44	29	36	85	51
90.291	70	44	67	55	99	264	124	162	90	41	12	59	60	138	46	18	27	37	9	25	36	20	41	27	38	81	57
90.499	68	44	62	56	100	266	123	152	93	44	13	51	58	130	48	19	28	35	8	25	34	19	40	25	39	75	62
90.707	66	45	57	58	102	272	120	143	100	48	13	52	57	118	47	20	30	34	8	26	33	18	39	24	40	75	65
90.914	67	47	53	60	105	277	115	137	107	53	13	59	55	108	48	21	30	32	8	28	32	20	39	26	40	74	67
91.122	73	49	50	64	104	277	109	133	111	56	14	67	57	103	46	21	30	31	7	29	31	19	39	28	38	68	70
91.329	80	51	51	70	101	266	103	136	113	55	15	76	59	103	44	20	31	32	7	31	29	19	44	31	37	64	73
91.537	93	58	53	76	97	248	95	138	107	55	16	80	62	98	39	19	33	32	7	33	28	19	48	35	36	56	76
91.744	107	65	52	84	93	222	86	140	101	57	18	84	60	94	35	20	34	33	7	35	26	18	56	39	35	50	74
91.952	121	69	51	87	90	189	76	144	97	58	20	83	58	89	33	19	36	36	7	35	27	17	64	42	35	49	73
92.16	138	73	49	86	87	161	68	148	96	59	20	87	52	85	33	20	38	38	8	34	29	16	69	45	34	54	70
92.367	142	74	49	82	87	166	63	152	96	56	21	87	47	84	31	20	38	38	8	32	28	16	71	49	29	62	67
92.575	133	75	49	79	89	190	65	159	96	50	22	90	43	81	30	22	37	36	10	30	27	18	72	50	27	74	64
92.782	120	71	49	77	92	221	69	169	96	44	23	92	41	79	28	24	36	36	11	31	25	20	71	51	23	85	64
92.99	110	69	46	74	95	250	73	189	99	39	24	93	42	73	28	26	36	40	12	31	24	22	64	49	21	91	72
93.197	109	65	43	67	100	261	75	213	101	36	24	90	42	70	27	26	45	44	12	30	24	24	54	47	21	94	93
93.405	110	58	41	60	110	258	77	231	104	31	24	87	44	68	26	27	63	46	12	31	24	26	46	44	21	93	111
93.612	105	54	39	54	116	251	79	243	108	28	25	84	46	67	25	28	89	46	12	32	22	25	42	40	23	89	120
93.82	101	52	38	52	118	243	82	255	110	27	24	84	46	67	24	29	113	46	13	34	22	26	41	38	23	87	122
94.028	100	50	38	52	120	230	85	263	106	28	22	81	45	67	24	30	127	43	13	34	21	26	38	36	25	84	129
94.235	98	52	40	53	121	213	88	270	101	31	22	81	41	68	24	30	126	42	14	36	21	25	38	35	25	85	140
94.443	97	49	39	58	123	199	89	274	89	36	21	82	36	68	27	30	128	42	15	36	22	25	38	34	23	86	137
94.65	97	49	38	62	118	187	90	281	77	42	20	81	32	68	30	30	128	43	17	35	21	25	38	33	20	85	134
94.858	96	47	35	63	109	175	89	286	70	45	19	81	31	70	31	30	131	44	16	35	23	25	38	33	20	82	132
95.065	99	45	33	65	97	158	89	291	67	48	19	80	32	78	32	28	132	47	16	33	25	23	38	32	21	75	127
95.273	100	44	32	64	88	145	89	295	67	49	19	81	33	86	32	28	125	47	16	30	28	23	38	31	19	71	119
95.481	97	43	31	61	85	133	91	295	67	46	20	83	37	94	32	28	114	46	15	29	31	22	42	35	19	73	101
95.688	95	43	31	58	86	122	93	284	66	45	22	82	41	104	29	29	100	44	14	26	34	23	43	35	19	82	84
95.896	92	41	33	57	92	124	93	268	67	45	24	81	45	111	27	29	87	42	13	25	36	25	41	35	21	96	68
96.103	93	41	35	54	96	130	94	249	65	43	24	79	47	115	26	27	82	40	15	25	37	26	41	34	20	102	53
96.311	88	42	36	51	99	141	93	230	65	40	25	81	53	117	27	27	81	36	16	25	37	27	43	34	19	105	42
96.518	81	43	38	50	100	156	90	211	63	37	26	83	58	120	27	27	81	33	16	25	38	28	45	34	18	97	35
96.726	77	43	40	50	100	162	87	185	61	36	26	87	66	120	27	27	88	29	16	24	39	28	45	34	20	84	35
96.934	75	45	44	53	101	167	84	165	61	32	27	87	70	122	28	27	96	27	15	24	37	27	43	34	23	75	39
97.141	75	46	48	57	101	179	81	160	61	31	28	85	75	118	29	24	110	25	15	25	33	25	42	33	27	71	46
97.349	76	43	52	62	98	184	80	162	60	30	28	81	77	120	27	21	123	24	15	26	31	22	45	34	30	71	53
97.556	76	44	56	68	91	184	81	169	59	30	28	72	80	119	26	21	128	22	14	28	30	20	44	36	31	76	63
97.764	77	44	55	74	84	182	88	177	60	29	27	64	83	119	24	20	131	22	14	30	30	18	38	40	36	74	70
97.971	80	45	56	84	79	175	97	187	57	31	28	58	83	116	24	21	124	22	13	33	31	17	38	43	37	75	73
98.179	86	48	57	93	80	171	109	196	57	33	30	56	83	115	23	24	114	23	12	35	33	18	39	45	35	75	75
98.387	98	53	58	99	88	172	122	205	56	33	31	58	87	113	24	27	108	24	12	38	36	21	40	48	32	74	77
98.594	106	58	59	104	101	177	136	210	54	33	32	66	89	111	26	27	105	25	11	40	38	23	43	49	26	68	74
98.802	111	61	58	106	111	182	146	213	54	35	32	75	88	109	27	28	103	25	12	39	40	26	46	52	23	62	66
99.009	110	60	56	105	123	182	151	213	54	35	31	79	87	106	29	29	102	26	13	37	39	28	47	52	21	56	58
99.217	106	57	53	99	137	180	153	208	53	34	31	78	86	102	32	31	99	27	14	35	39	31	47	53	23	53	53
99.424	107	55	53	96	142	174	152	203	55	36	32	77	85	99	34	32	105	28	16	34	41	33	46	56	23	49	49
99.632	113	53	54	99	143	166	147	196	58	36	31	71	85	96	34	34	108	27	17	32	39	36	45	62	22	47	45
99.839	123	50	54	105	137	156	138	192	60	35	29	64	79	91	34	37	113	27	18	32	36	36	44	60	22	46	42
100.047	140	46	57	110	126	141	128	188	61	36	31	57	71	87	32	38	114	27	19	31	32	36	44	61	25	49	41
100.255	160	41	57	115	111	131	116	180	63	38	32	48	64	85	28	41	109	27	19	28	32	36	43	60	29	55	41
100.462	177	38	57	118	99	147	101	169	66	39	32	41	59	81	27	44	107	26	19	27	31	36	42	60	33	62	43
100.67	186	38	59	120	92	172	87	161	67	38	32	37	56	81	25	45	110	26	19	26	29	34	42	59	32	67	49
100.877	188	39	59	119	96	189	74	159	68	37	31	37	56	80	23	42	116	27	18	25	26	33	41	56	28	68	59
101.085	189	41	59	117	95	197	65	157	69	36	31	38	53	78	21	36	114	30	17	24	26	30	42	53	23	69	68
101.292	180	43	59	113	94	200	58	153	71	31	30	42	53	75	20	32	101	35	16	24	27	29	43	54	19	73	76
101.5	173	47	57	105	88	200	55	146	75	27	28	49	56	74	18	28	84	42	14	24	28	29	44	59	15	76	89
101.708	167	52	54	99	81	195	51	135	84	24	26	53	59	74	18	25	71	47	13	23	28	31	45	60	14	78	98
101.915	161	55	50	93	79	194	47	126	96	23	25	57	62	76	18	20	65	50	12	22	29	31	45	60	13	81	104
102.123	150	58	48	88	79	191	45	124	103	21	24	64	66	77	18	16	62	52	12	22	33	31	46	58	13	83	103
102.33	135	61	46	86	83	196	45	125	106	20	23	70	74	77	19	15	62	52	13	22	37	30	48	57	13	83	97
102.538	125	64	41	85	88	195	47	126	106	18	23	75	82	78	18	14	59	54	14	22	40	28	52	58	16	83	90
102.745	118	64	37	81	101	182	50	126	105	16	23	78	85	77	18	15	54	54	15	22	43	27	53	57	19	83	84
102.953	117	65	35	77	105	170	53	130	107	16	23	83	88	72	18	16	50	51	15	22	45	25	53	62	23	82	83
103.161	111	65	35	74	102	166	56	140	109	16	22	88	88	67	19	18	43	45	16	22	46	20	54	62	27	84	83
103.368	111	58	35	71	101	166	57	153	111	18	22	90	87	66	20	20	38	40	16	23	47	18	55	59	32	84	83
103.576	108	53	37	69	105	164	57	166	118	21	24	91	81	70	20	23	39	38	15	23	43	16	55	56	36	88	85
103.783	108	45	40	66	115	170	59	173	121	23	25	91	79	70	21	25	44	39	15	22	40	15	51	55	36	90	85
103.991	107	39	41	63	119	196	63	174	117	27	26	90	72	73	20	26	47	46	14	21	39	14	45	57	33	90	84
104.198	106	37	41	62	122	215	71	175	107	27	27	91	62	76	20	25	50	58	14	21	37	14	39	61	30	84	86
104.406	104	34	39	62	122	218	80	175	94	27	27	86	57	74	21	25	55	67	14	20	35	15	36	63	30	77	85
104.613	104	35	35	61	123	209	91	172	85	27	27	80	52	76	22	23	58	73	14	21	33	15	35	62	29	67	82
104.821	112	35	31	57	130	195	102	171	81	27	27	78	48	87	22	21	66	73	13	21	33	15	33	63	29	61	81
105.029	134	33	29	57	142	197	110	173	80	26	28	72	45	97	23	21	74	69	13	21	34	17	32	60	26	58	82
105.236	151	32	30	56	141	204	114	172	84	24	27	65	44	107	22	22	81	63	13	21	34	19	33	53	24	56	80
105.444	167	32	31	55	129	204	120	169	88	24	27	61	50	113	21	25	88	55	14	22	34	20	37	47	23	60	75
105.651	170	31	34	56	118	206	125	166	92	24	26	61	56	115	21	27	97	48	15	26	35	20	41	44	22	65	70
105.859	165	33	38	56	103	195	129	165	96	25	26	62	63	115	23	29	105	40	15	32	36	20	42	40	22	66	68
106.066	160	34	41	58	91	170	128	167	101	26	26	65	65	112	25	30	111	36	16	37	40	21	45	37	21	68	67
106.274	159	33	42	62	90	146	127	175	100	27	27	67	64	101	26	30	118	36	16	41	43	23	48	33	21	67	63
106.482	162	33	42	63	109	128	124	185	101	28	27	69	59	92	25	30	113	38	16	45	47	24	50	30	20	65	66
106.689	163	33	42	63	126	118	117	198	102	29	27	72	58	87	27	31	103	40	16	49	46	24	49	29	21	66	70
106.897	157	33	41	64	138	116	108	205	102	32	27	73	55	87	25	33	101	42	16	49	41	24	45	33	20	65	72
107.104	143	31	40	64	144	118	98	210	101	34	26	77	52	91	26	33	101	43	16	49	34	24	44	35	22	65	76
107.312	128	33	40	68	148	129	88	211	96	35	23	80	50	102	29	34	99	45	15	46	31	22	43	34	23	63	78
107.519	117	36	39	74	148	131	81	205	91	34	21	78	49	111	30	35	100	48	15	45	27	18	41	35	25	60	81
107.727	114	40	40	84	143	136	76	196	86	31	19	74	49	121	32	35	102	53	15	48	25	17	41	33	28	55	85
107.935	113	43	39	94	135	148	73	185	84	29	17	69	48	122	33	32	103	58	14	53	24	15	42	34	29	52	85
108.142	109	46	40	103	127	158	71	171	85	31	17	67	46	123	31	28	102	63	13	56	23	15	43	33	30	49	84
108.35	110	49	42	116	120	167	71	156	89	32	15	69	43	124	26	25	93	66	12	57	23	15	45	35	29	49	83
108.557	113	51	45	133	110	171	71	142	92	37	15	72	40	121	20	23	81	69	11	54	24	15	45	35	25	52	82
108.765	116	52	47	147	106	174	71	127	91	42	14	75	35	119	16	21	67	71	11	50	26	16	44	35	25	56	85
108.972	115	52	50	159	115	176	72	121	89	46	14	80	32	116	15	20	58	71	10	45	29	16	46	39	27	62	91
109.18	113	52	56	166	127	172	75	128	81	48	13	82	32	112	15	19	52	69	10	42	31	17	48	38	30	65	99
109.388	108	52	60	164	131	169	79	148	74	49	14	86	31	104	16	18	53	67	11	42	33	17	48	40	31	70	106
109.595	101	50	63	158	131	163	84	163	67	47	14	87	31	97	19	17	53	62	11	42	34	16	50	42	30	74	110
109.803	101	48	64	157	126	156	87	171	63	44	14	84	33	96	21	15	50	58	11	40	38	16	49	42	28	83	112
110.01	101	45	63	157	117	148	88	177	63	43	14	80	37	96	22	14	44	52	12	40	41	15	48	42	28	88	118
110.218	110	41	62	147	110	137	90	181	63	40	14	79	42	95	21	13	39	45	12	39	44	15	45	42	26	88	117
110.425	117	39	63	135	103	136	91	189	64	35	15	82	49	93	21	13	37	40	12	39	46	14	41	42	24	89	111
110.633	128	35	64	115	100	141	90	196	66	31	15	88	56	91	23	14	37	36	12	41	46	15	38	38	23	87	109
110.84	140	31	64	103	99	146	88	199	68	29	16	92	62	89	25	16	38	35	14	45	47	15	36	37	22	86	104
111.048	147	27	65	100	96	148	86	203	79	28	17	93	68	90	28	17	40	35	16	47	44	14	37	36	20	87	99
111.256	152	27	65	105	91	147	83	207	95	29	17	94	68	87	31	18	45	39	17	48	43	15	37	35	18	84	91
111.463	152	27	65	113	84	143	79	208	108	29	19	92	70	86	31	18	51	44	18	47	43	14	38	32	17	76	84
111.671	146	30	64	119	77	143	77	209	115	29	19	86	70	87	32	16	63	49	18	46	43	13	40	31	16	70	78
111.878	143	34	64	118	70	147	74	213	119	28	21	84	70	88	34	16	76	53	19	43	41	12	41	31	18	66	76
112.086	139	36	66	110	66	154	74	216	123	29	23	84	70	88	34	16	86	56	19	41	37	13	42	32	19	67	75
112.293	133	41	64	105	62	158	75	215	128	28	25	83	69	87	32	15	86	56	18	37	31	12	42	31	22	72	74
112.501	129	43	63	106	59	160	77	208	126	29	25	83	73	78	32	14	82	53	19	34	28	12	42	31	24	76	68
112.709	119	46	62	111	57	162	79	200	118	32	26	83	73	69	29	16	78	50	19	32	27	10	43	31	21	78	62
112.916	108	48	62	114	61	160	78	189	111	33	26	80	75	64	27	18	76	44	20	32	29	9	42	29	18	78	53
113.124	97	47	61	118	68	158	77	176	110	33	26	78	74	61	26	19	81	41	20	32	30	9	40	29	14	77	48
113.331	85	46	58	123	73	157	75	166	110	33	24	76	71	64	27	22	82	42	21	33	31	9	37	29	15	76	48
113.539	78	44	51	128	73	150	72	163	114	34	24	76	65	71	27	25	88	46	21	33	30	9	36	31	15	77	48
113.746	76	40	44	128	73	148	69	158	122	34	23	75	58	81	25	28	93	48	21	32	31	8	35	34	15	73	48
113.954	78	37	42	122	73	150	66	155	133	32	20	73	51	91	25	29	106	49	22	33	31	8	35	39	17	64	50
114.162	81	35	40	115	79	152	63	155	144	32	19	70	47	101	25	29	120	50	23	33	31	9	35	46	19	60	51
114.369	88	35	41	106	89	151	62	169	148	30	19	67	39	113	25	29	125	47	23	34	31	11	35	52	23	62	52
114.577	92	34	42	100	101	158	63	192	149	29	20	63	36	116	28	29	124	45	20	34	31	12	37	54	26	72	50
114.784	101	35	46	94	114	164	63	209	146	29	21	61	34	122	30	29	123	42	18	34	28	13	37	55	29	81	46
114.992	110	38	54	86	118	169	64	219	143	29	21	60	34	120	31	28	124	39	16	33	24	14	36	54	32	84	45
115.199	119	40	62	78	109	174	65	223	143	28	21	57	36	120	32	27	129	35	15	29	23	15	35	54	34	82	44
115.407	116	47	67	75	95	190	66	223	143	29	19	59	38	118	31	26	126	32	15	28	23	17	36	56	32	82	45
115.615	111	52	71	71	85	205	68	217	146	30	17	61	41	117	30	26	113	29	16	27	24	17	35	58	25	77	48
115.822	107	57	72	68	86	215	68	206	147	33	14	65	44	117	27	27	95	28	16	29	24	17	35	58	21	75	56
116.03	99	56	72	67	95	213	68	192	144	36	12	69	45	117	27	27	80	31	17	30	27	17	35	57	19	79	66
116.237	92	54	71	66	109	208	67	186	140	38	11	73	45	115	29	24	72	36	18	31	31	17	35	55	21	90	73
116.445	87	48	66	65	121	204	66	187	135	37	12	74	45	113	31	21	65	42	21	32	34	18	34	57	28	99	77
116.652	87	47	62	70	126	193	64	194	126	35	13	74	48	107	31	19	63	49	22	33	38	19	33	59	35	113	85
116.86	86	47	56	78	130	175	62	199	113	32	15	73	50	105	30	19	54	55	23	32	41	19	31	64	38	118	95
117.067	88	48	51	89	130	162	59	199	107	31	15	71	52	102	31	23	46	59	22	31	40	20	30	72	43	126	99
117.275	90	47	46	99	128	154	59	195	103	30	16	71	54	96	31	28	43	66	22	30	38	21	28	79	47	128	100
117.483	91	43	44	111	123	151	61	178	101	30	18	76	55	89	31	31	42	70	23	29	37	21	27	85	45	127	100
117.69	95	41	43	119	111	146	66	155	103	31	20	80	55	82	30	31	39	68	23	29	35	20	27	82	39	125	100
117.898	95	36	42	122	97	137	75	138	105	32	22	81	55	82	28	32	41	66	23	27	36	20	27	80	35	122	97
118.105	97	34	42	123	85	128	83	126	111	31	23	82	55	86	27	34	45	63	22	26	37	20	30	76	35	122	92
118.313	100	34	43	128	77	125	92	118	113	30	24	83	55	93	27	36	51	57	21	25	38	19	34	75	30	127	85
118.52	108	36	43	133	72	124	100	116	114	30	24	84	57	101	28	37	61	51	19	25	39	18	38	76	29	123	80
118.728	114	41	43	137	72	129	105	118	114	29	23	83	58	107	27	34	69	50	18	26	39	17	43	74	30	120	74
118.936	123	47	44	140	81	141	107	118	114	29	23	83	60	112	27	30	71	51	17	29	37	17	47	71	32	116	72
119.143	121	50	45	139	93	156	107	116	116	30	24	80	60	110	27	26	73	52	16	33	34	16	51	70	34	115	74
119.351	119	55	48	143	102	169	106	116	124	32	23	78	60	103	30	26	72	58	14	35	31	17	54	68	32	114	76
119.558	111	62	51	153	106	173	105	111	134	32	23	75	58	102	31	26	71	62	14	36	28	15	53	62	29	114	80
119.766	111	67	53	162	107	174	101	110	140	34	22	68	57	105	32	26	75	62	13	37	27	13	52	55	23	113	83
119.973	119	68	56	171	105	172	97	112	144	37	21	60	57	109	31	24	85	60	14	36	26	14	52	48	18	116	88
120.181	138	71	60	169	97	173	93	120	145	39	22	52	57	113	29	22	93	54	16	38	26	12	50	43	17	111	91
120.389	152	71	65	167	87	182	86	133	140	42	21	44	56	114	26	22	97	47	17	39	25	11	46	41	16	109	91
120.596	167	72	70	165	78	190	77	144	130	42	20	39	55	105	26	22	103	42	19	41	24	12	46	40	15	104	87
120.804	178	71	74	163	75	185	67	150	124	42	20	35	54	99	25	23	117	39	19	39	23	12	49	39	16	99	78
121.011	177	67	79	161	74	170	59	155	123	43	19	34	51	94	25	24	128	35	19	37	24	13	52	43	18	87	70
121.219	176	64	84	149	72	157	52	160	125	45	19	34	49	89	25	24	140	32	20	35	24	13	52	48	20	76	63
121.426	171	62	86	128	68	156	49	164	131	46	21	37	46	85	28	25	145	29	21	31	26	14	51	55	20	64	59
121.634	164	61	87	114	67	167	47	168	133	45	21	39	43	85	32	28	145	30	21	28	27	16	52	67	21	54	52
121.842	149	59	86	115	70	185	46	167	126	44	21	42	43	89	35	29	146	34	19	26	29	15	52	73	20	44	46
122.049	135	56	85	127	75	202	48	162	119	40	21	45	44	96	37	31	142	37	18	25	30	16	51	74	21	38	43
122.257	119	52	82	143	83	204	50	157	115	36	20	53	49	105	37	33	134	39	18	25	31	17	49	71	21	33	44
122.464	104	49	77	160	87	198	57	153	118	33	19	60	55	110	37	39	126	41	16	26	32	18	48	66	23	30	48
122.672	107	46	72	180	87	189	66	154	122	31	19	65	61	110	38	44	116	38	15	27	32	17	47	67	23	27	53
122.879	119	43	64	198	87	182	75	157	123	30	19	69	67	112	38	45	110	36	15	29	33	17	46	71	23	26	59
123.087	130	45	57	210	87	167	80	158	125	31	19	72	72	111	40	41	105	33	16	28	32	16	45	71	22	24	67
123.294	134	52	52	216	89	152	81	161	122	31	17	75	77	105	42	38	101	33	18	30	32	15	45	70	22	24	77
123.502	141	57	48	215	91	145	77	160	121	35	14	76	80	98	44	35	93	36	19	31	31	15	42	68	20	23	85
123.71	139	63	51	214	92	153	71	157	127	41	12	78	81	89	47	34	84	44	19	32	30	14	38	67	19	25	86
123.917	137	66	55	213	93	162	64	152	133	46	10	80	82	84	49	33	80	54	20	33	30	13	34	69	20	26	86
124.125	134	65	60	204	96	172	60	142	134	47	8	84	82	79	50	33	74	62	20	34	29	12	33	71	21	27	85
124.332	131	63	69	187	99	185	56	133	132	44	8	81	83	75	46	35	68	65	21	35	30	12	33	71	22	28	86
124.54	126	56	81	170	99	198	55	128	126	42	8	80	80	71	40	37	68	65	22	34	30	13	35	67	23	30	89
124.747	121	50	91	154	96	206	53	126	116	43	8	79	80	65	35	38	75	61	22	34	33	12	37	57	24	31	96
124.955	121	46	97	137	88	209	52	124	104	45	8	76	80	58	31	38	86	56	21	33	34	13	40	51	27	33	99
125.163	124	45	99	114	80	211	52	121	98	46	8	73	78	56	29	38	95	52	21	30	35	13	42	44	28	37	101
125.37	124	42	100	97	77	213	52	117	97	46	9	74	75	55	28	37	104	48	19	30	36	13	43	40	30	40	102
125.578	123	41	104	85	76	208	52	114	102	47	9	72	74	54	30	35	109	42	17	29	36	13	41	38	28	45	93
125.785	117	38	108	78	77	195	53	113	109	49	9	72	70	53	31	32	109	40	15	28	36	14	42	34	26	49	84
125.993	110	36	113	74	85	174	55	113	113	50	9	68	67	50	31	29	107	42	14	28	34	15	41	33	24	55	79
126.2	95	34	113	71	95	156	58	114	112	51	8	63	65	49	30	28	106	44	14	29	32	15	39	34	22	56	76
126.408	85	34	111	66	103	147	65	116	108	50	8	55	64	51	30	26	109	47	15	29	31	15	38	34	21	56	73
126.616	80	35	108	62	112	146	78	121	102	46	8	44	64	53	29	24	105	50	16	30	29	14	38	36	20	58	69
126.823	76	36	100	59	115	151	93	131	94	44	8	36	65	55	31	23	97	52	17	31	28	14	38	40	20	60	64
127.031	76	38	93	56	115	160	106	140	87	42	9	32	64	55	32	24	86	53	18	32	26	14	41	41	20	65	57
127.238	81	40	86	55	113	170	112	148	83	39	9	29	64	57	33	26	71	52	20	32	24	14	44	44	20	70	54
127.446	89	37	79	54	105	187	113	152	78	34	10	29	63	58	34	28	60	51	21	31	25	14	47	43	19	77	51
127.653	93	33	75	51	96	209	109	147	78	31	11	32	63	61	33	29	55	50	21	29	26	14	49	44	20	85	48
127.861	98	31	68	46	86	226	99	139	83	29	12	37	65	63	33	29	54	49	21	27	27	14	49	46	21	89	47
128.069	102	30	61	42	79	234	87	127	89	27	13	41	67	62	34	26	53	47	21	26	27	13	47	50	22	96	48
128.276	103	28	57	41	74	231	77	116	96	26	13	45	68	60	34	24	56	46	20	27	26	13	49	53	24	102	52
128.484	104	28	52	45	70	227	70	109	104	26	13	50	73	63	32	24	56	45	18	27	23	13	50	59	25	105	58
128.691	105	26	51	51	68	224	66	105	106	26	13	54	79	63	28	24	53	40	17	28	21	12	48	62	27	102	61
128.899	105	26	51	58	63	220	64	103	103	26	14	54	83	62	27	23	52	36	16	30	19	11	48	62	27	95	66
129.106	105	26	53	65	59	220	63	104	95	28	14	53	89	62	27	21	50	33	14	30	19	10	45	61	26	87	74
129.314	108	27	55	76	64	217	64	105	90	28	14	52	94	65	28	19	44	33	13	30	19	10	42	58	27	81	81
129.521	113	25	60	89	73	211	65	105	90	29	14	54	100	69	28	18	38	33	12	30	19	9	41	58	29	80	87
129.729	112	23	66	103	81	206	66	104	97	29	14	53	102	71	29	19	34	36	12	32	20	10	39	61	30	76	90
129.937	109	22	73	119	84	191	71	102	103	30	13	53	104	72	31	21	32	38	12	33	23	9	36	67	31	74	92
130.144	108	21	81	133	86	173	75	109	106	29	13	53	105	75	32	24	34	38	12	33	24	9	33	68	30	70	97
130.352	109	21	84	143	91	157	78	123	103	28	13	54	104	76	33	26	34	38	13	32	24	9	31	67	27	67	104
130.559	110	23	86	153	99	148	83	136	96	28	12	53	98	74	33	29	35	37	13	32	25	8	33	65	25	64	113
130.767	116	24	86	161	119	144	88	150	89	29	13	48	90	72	33	32	36	35	13	31	25	9	33	65	28	61	120
130.974	125	25	86	168	147	142	92	162	83	29	13	43	81	71	32	32	37	32	13	31	27	9	33	65	33	61	126
131.182	137	25	86	169	173	137	96	177	78	28	13	38	78	73	32	29	37	31	14	32	29	9	34	67	36	65	128
131.39	149	27	90	174	189	129	97	193	75	28	13	38	77	75	32	27	36	33	14	33	29	9	34	66	36	69	125
131.597	159	28	100	176	197	121	99	204	74	27	12	43	80	77	31	25	34	34	14	35	29	10	34	60	34	75	115
131.805	159	30	109	174	195	114	100	200	73	26	12	53	78	78	30	24	33	35	13	36	28	9	33	52	31	78	104
132.012	148	34	110	176	188	109	103	187	72	28	11	64	73	76	29	25	32	35	13	36	28	9	31	47	29	81	89
132.22	132	38	110	174	179	105	104	175	72	29	11	71	74	71	28	27	31	35	14	34	27	9	28	43	27	83	77
132.427	111	39	109	170	161	108	107	168	72	31	11	72	72	69	27	27	34	34	15	32	26	9	25	39	25	83	64
132.635	95	41	108	160	141	116	112	166	73	33	10	71	68	65	26	27	37	33	16	30	26	8	24	35	24	87	50
132.843	82	41	104	151	123	128	119	160	74	34	10	68	64	65	25	26	41	32	16	29	25	8	23	35	22	91	45
133.05	76	40	95	138	117	143	128	155	74	35	10	65	61	61	24	24	48	30	15	28	24	9	23	36	19	99	48
133.258	72	39	78	123	114	158	137	150	76	35	11	58	63	64	25	21	58	29	14	28	24	10	25	37	17	104	55
133.465	65	40	66	111	112	166	146	154	79	35	11	53	66	69	26	19	74	27	13	28	25	12	25	40	15	109	58
133.673	57	42	61	103	111	164	150	161	82	34	11	51	69	76	24	18	89	26	13	27	26	13	26	43	15	110	60
133.88	51	44	58	97	110	150	149	165	83	35	10	50	70	81	23	18	93	24	13	26	27	16	29	48	14	105	59
134.088	50	44	57	86	113	134	145	164	86	37	10	48	71	84	22	17	89	24	12	25	28	18	31	56	16	104	62
134.296	48	45	58	74	123	121	136	162	89	40	11	47	72	86	22	17	85	23	12	23	27	18	32	62	17	104	64
134.503	51	48	62	62	138	120	124	160	88	43	12	44	75	92	22	16	90	22	12	20	26	19	34	68	18	104	67
134.711	54	50	67	54	150	130	108	158	86	45	13	44	80	96	22	17	105	22	12	18	25	20	35	75	22	105	71
134.918	60	52	74	49	154	140	91	156	83	44	14	43	84	99	21	18	123	23	13	17	26	20	37	74	24	101	70
135.126	65	53	82	48	156	147	77	152	80	46	15	42	84	104	20	19	128	26	12	17	27	21	35	70	27	95	69
135.333	73	56	87	48	153	155	70	149	75	46	16	40	84	110	20	20	133	28	12	15	26	22	32	64	28	91	68
135.541	83	63	93	51	139	161	69	143	72	46	18	38	81	115	21	22	130	31	13	14	25	22	27	61	28	88	67
135.748	87	66	98	56	120	170	70	134	70	43	19	37	77	123	23	24	129	34	14	15	24	21	24	57	27	83	64
135.956	90	67	103	63	106	175	73	124	69	43	20	35	73	129	24	25	128	37	15	16	23	21	24	56	26	80	57
136.164	91	67	107	72	100	179	75	114	66	42	20	34	73	139	27	24	121	37	16	18	24	22	26	56	27	80	49
136.371	97	64	105	78	97	184	76	113	64	40	19	32	72	143	29	25	111	35	16	21	25	23	27	57	29	79	42
136.579	103	61	101	83	97	177	78	120	61	37	20	33	74	148	29	25	109	33	16	24	26	25	30	58	34	75	40
136.786	110	56	97	92	97	157	80	137	59	36	20	32	77	145	29	25	99	31	17	26	27	27	33	61	37	75	40
136.994	113	52	93	104	98	138	82	156	57	36	20	36	79	139	29	25	89	30	18	28	26	29	34	62	37	73	42
137.201	115	49	89	116	98	130	84	165	55	35	20	38	79	132	30	24	78	30	18	29	27	30	36	63	39	74	43
137.409	116	47	84	128	92	130	85	167	53	33	20	39	80	123	29	23	72	32	20	30	26	30	36	65	38	72	44
137.617	124	44	80	143	83	141	84	165	53	29	20	36	81	114	29	23	67	35	21	30	25	29	34	65	38	72	47
137.824	131	43	76	156	74	152	84	155	52	29	19	35	84	103	30	23	72	38	22	30	24	29	32	66	34	71	50
138.032	138	43	74	161	70	157	84	137	51	29	18	32	83	89	30	22	84	40	23	30	26	26	30	66	31	72	59
138.239	145	46	71	171	72	161	83	124	50	28	17	34	83	80	30	22	98	41	23	31	25	25	29	63	31	70	67
138.447	143	49	62	181	81	162	84	116	52	27	15	35	79	76	31	22	114	39	24	32	25	25	31	61	32	68	73
138.654	145	52	53	183	97	166	83	113	54	26	12	38	75	80	32	22	128	35	24	33	24	24	33	56	35	63	75
138.862	145	49	47	176	116	169	79	112	54	26	10	46	71	86	33	23	140	31	24	34	24	22	36	51	35	59	78
139.07	138	42	41	167	134	174	76	110	54	27	9	56	67	89	34	23	144	28	23	34	24	19	37	46	34	56	80
139.277	133	36	41	157	144	178	73	110	54	27	9	61	65	92	34	23	137	27	24	32	24	16	36	42	30	55	83
139.485	125	32	43	145	145	181	67	108	55	26	9	65	62	97	35	24	125	27	23	31	24	14	36	41	28	56	87
139.692	121	33	48	125	141	185	61	105	56	26	10	69	60	98	34	25	110	29	23	31	24	12	35	41	26	58	89
139.9	113	34	52	109	130	190	58	104	56	26	11	71	58	102	34	25	101	29	23	30	26	12	35	41	25	60	88
140.107	112	36	55	100	115	192	54	102	58	24	12	70	59	101	36	23	101	28	22	29	28	11	37	39	24	64	88
140.315	109	38	58	89	99	190	54	107	60	23	13	68	62	100	35	21	101	28	22	28	28	11	42	42	22	68	90
140.522	103	38	63	77	86	182	58	112	62	22	13	66	66	102	33	22	94	31	20	27	29	11	47	46	20	71	89
140.73	99	38	72	67	73	172	66	115	64	22	14	63	72	108	31	23	81	33	19	25	28	11	49	51	18	76	83
140.938	99	40	77	65	64	162	75	114	64	23	14	64	77	110	28	22	78	37	19	25	27	12	47	54	18	77	80
141.145	102	39	81	65	59	158	83	109	62	25	14	66	79	112	26	21	87	43	19	24	26	14	43	51	17	81	74
141.353	100	40	82	70	56	166	88	104	60	26	14	66	79	112	23	22	101	46	18	23	26	17	39	49	17	79	69
141.56	97	41	83	74	56	181	92	103	60	28	16	67	79	117	22	23	112	46	18	23	27	18	33	45	17	77	64
141.768	92	41	86	80	60	192	95	105	60	31	17	67	78	119	20	22	129	41	18	22	27	18	31	41	20	72	61
141.975	88	41	87	85	71	193	99	106	61	32	18	70	74	118	21	24	144	36	18	21	28	19	29	37	24	68	65
142.183	87	42	87	91	89	190	105	109	64	34	18	73	70	114	21	27	148	32	19	21	29	17	29	34	30	63	66
142.391	87	44	85	94	109	186	109	111	64	35	19	75	68	106	24	30	145	30	18	20	29	17	26	32	31	56	70
142.598	89	48	82	95	123	184	109	116	65	35	19	82	66	93	25	31	143	30	19	19	29	19	25	31	32	52	71
142.806	88	48	78	94	131	178	106	129	66	35	19	85	66	86	27	30	138	31	18	18	29	21	25	31	33	51	67
143.013	91	45	73	95	133	168	104	146	66	34	19	80	66	84	27	28	133	34	18	19	29	23	26	31	32	57	60
143.221	93	41	69	94	130	158	99	161	70	30	18	75	67	87	28	26	127	37	18	19	28	23	27	30	32	63	59
143.428	99	39	66	96	120	156	94	170	73	29	18	73	67	93	28	27	118	42	17	22	28	24	28	32	33	69	55
143.636	103	36	66	102	105	159	86	176	75	29	18	74	68	97	29	27	100	46	17	25	28	24	30	32	31	71	50
143.844	101	34	68	107	93	166	78	176	74	31	18	71	66	96	28	29	84	48	15	27	28	24	31	32	28	67	47
144.051	102	34	69	111	85	176	69	174	75	34	18	70	64	96	27	31	75	53	14	30	28	22	32	32	27	61	42
144.259	102	33	66	115	84	182	67	167	73	39	16	70	61	98	26	35	63	56	14	30	29	19	33	31	26	60	37
144.466	105	32	62	117	90	194	70	149	75	42	16	65	60	106	25	36	56	58	16	29	31	18	34	30	22	58	35
144.674	105	29	58	119	101	198	77	128	80	45	14	62	58	112	24	39	55	59	18	29	31	18	36	30	22	55	36
144.881	104	25	54	124	117	191	83	113	85	45	13	60	58	121	25	41	57	58	19	29	32	17	36	29	21	54	36
145.089	103	24	50	134	134	176	88	105	85	43	12	57	59	124	25	41	61	57	20	30	30	16	37	29	22	54	37
145.297	101	25	46	145	147	156	93	104	82	40	11	52	63	128	26	39	63	58	21	29	28	16	36	30	21	52	38
145.504	94	25	43	154	157	137	95	104	76	38	11	47	69	131	26	35	63	59	22	29	26	15	37	30	21	51	42
145.712	83	25	38	160	166	124	96	106	72	39	9	42	75	139	26	32	62	58	21	27	24	15	38	34	24	47	42
145.919	75	25	35	163	166	124	96	111	68	44	9	37	80	143	26	32	62	56	21	25	23	16	38	35	27	43	45
146.127	72	24	33	167	159	141	97	119	65	50	9	38	82	149	25	35	61	52	21	26	24	15	38	36	29	39	45
146.334	67	25	32	173	149	162	97	131	65	54	9	38	84	148	26	36	60	49	21	26	26	15	37	36	28	37	46
146.542	64	26	33	180	134	186	96	140	64	56	9	37	86	152	27	36	56	44	23	26	26	15	38	38	26	39	46
146.749	62	26	35	182	117	213	92	144	64	56	10	39	82	149	28	35	58	38	23	26	26	14	38	42	24	39	48
146.957	67	26	37	183	101	235	87	149	63	51	11	43	75	141	29	32	60	32	24	26	24	13	41	47	22	40	48
147.165	72	27	40	181	93	244	84	152	63	47	11	48	69	122	30	29	65	28	24	26	24	13	45	53	23	38	51
147.372	81	26	39	174	92	249	80	153	65	47	11	50	71	102	32	27	71	25	24	27	25	11	48	61	22	35	53
147.58	83	26	40	168	94	250	79	153	68	48	11	51	74	85	31	26	79	24	25	28	26	11	48	67	21	34	55
147.787	86	24	41	159	98	247	79	153	68	50	11	54	79	73	30	28	86	24	24	28	27	9	47	71	21	36	60
147.995	87	22	43	152	103	243	81	156	70	51	12	58	86	71	29	30	84	23	22	27	28	9	48	77	21	37	68
148.202	85	24	42	142	108	233	84	160	74	51	12	62	90	69	27	33	87	24	21	27	29	8	48	85	22	41	73
148.41	83	23	42	135	113	215	86	164	78	51	12	63	96	67	25	35	90	28	21	28	30	9	49	93	24	44	77
148.618	83	23	44	125	111	189	87	165	84	50	13	67	98	67	24	37	92	33	20	28	29	9	48	98	26	45	76
148.825	81	25	49	114	108	175	88	167	85	51	13	71	95	65	22	35	94	37	18	28	28	9	46	96	26	48	70
149.033	76	26	56	100	103	181	87	167	85	52	14	74	92	66	22	35	96	42	17	28	25	10	43	88	24	50	68
149.24	73	28	64	90	101	205	85	163	84	54	14	75	88	67	23	35	93	47	16	27	21	9	40	82	22	50	67
149.448	72	26	74	83	104	228	86	154	80	57	15	75	86	70	28	36	92	49	16	26	20	10	39	88	21	51	66
149.655	69	27	83	76	109	238	90	135	76	60	15	73	87	77	33	38	90	51	16	26	18	10	40	96	23	54	64
149.863	66	27	90	70	119	232	94	123	69	58	15	77	87	85	38	41	90	50	15	26	16	11	42	99	26	55	62
150.071	63	27	93	67	131	223	97	120	61	55	16	79	86	93	40	42	88	46	15	25	16	12	46	104	30	54	63
150.278	58	28	95	63	136	221	95	125	55	52	17	77	86	103	38	43	85	43	14	24	16	12	48	104	32	52	63
150.486	56	28	95	57	133	228	94	128	51	50	18	76	86	109	33	42	83	39	13	22	18	13	46	98	34	49	60
150.693	53	29	92	52	118	225	91	130	51	45	18	70	84	114	30	43	81	36	13	20	21	13	44	88	34	49	60
150.901	52	31	87	52	99	219	87	128	52	38	18	69	85	118	28	42	84	33	13	20	23	14	42	75	34	51	62
151.108	55	32	84	57	93	217	83	126	56	31	17	67	89	119	27	38	86	30	13	19	27	14	41	68	34	59	64
151.316	57	33	81	65	102	219	81	129	59	27	17	64	89	115	28	35	90	28	14	19	30	14	42	62	34	66	65
151.524	60	33	77	72	115	224	80	138	63	25	18	61	86	112	30	35	98	27	16	19	32	15	41	60	31	72	67
151.731	63	33	73	78	120	222	81	147	66	25	18	57	85	112	32	34	103	26	16	21	30	16	41	61	32	76	67
151.939	66	37	65	78	121	214	82	158	69	25	18	54	80	110	32	34	106	26	15	23	28	17	42	63	31	77	70
152.146	65	40	56	73	122	209	83	168	72	29	17	50	79	108	31	33	108	26	15	26	26	17	43	65	31	80	71
152.354	64	42	49	71	123	205	82	178	75	34	18	48	74	104	30	33	111	24	15	28	25	17	43	65	32	82	72
152.561	64	43	43	74	127	203	81	183	78	37	18	46	69	104	29	32	109	26	15	30	24	19	42	65	31	83	71
152.769	64	43	38	81	136	210	80	185	84	40	18	48	65	105	30	29	101	28	17	33	25	19	38	66	29	80	70
152.976	63	44	35	89	140	215	78	183	84	42	17	51	61	111	30	29	94	30	19	34	26	20	35	64	27	78	66
153.184	60	44	33	102	136	210	78	179	82	42	16	57	62	115	27	28	87	33	21	36	26	19	32	61	25	74	66
153.392	62	43	33	115	133	186	77	174	80	40	16	59	62	120	26	25	86	36	22	35	25	20	29	59	22	72	67
153.599	65	41	36	126	138	161	76	172	78	39	16	59	65	119	26	23	83	38	23	34	23	21	27	53	21	66	69
153.807	69	41	43	133	140	149	74	176	76	38	16	56	66	119	25	21	80	40	24	34	23	21	28	51	21	64	69
154.014	77	38	54	141	137	136	73	181	75	40	16	55	71	116	25	19	73	42	25	34	21	21	31	49	20	59	71
154.222	86	38	60	154	131	125	71	185	77	41	16	53	76	113	26	18	62	45	25	33	22	19	34	48	18	55	71
154.429	93	38	63	167	132	124	69	191	77	41	15	53	81	110	26	21	56	47	24	34	24	17	36	49	16	51	70
154.637	95	35	63	185	135	141	66	192	77	42	15	53	83	104	26	25	51	49	23	34	25	16	36	49	17	50	68
154.845	98	35	64	198	133	160	66	194	77	42	15	52	84	103	23	31	53	53	22	34	25	15	35	51	17	50	61
155.052	101	36	67	207	119	172	65	193	76	43	16	51	83	105	23	35	62	54	20	35	23	13	37	51	19	51	54
155.26	99	36	67	203	100	180	65	191	76	44	17	51	79	106	24	39	66	56	18	34	21	12	40	52	20	51	46
155.467	99	33	67	194	84	186	64	191	76	44	19	51	73	108	25	40	72	56	17	35	21	11	42	51	19	52	41
155.675	88	33	65	188	72	192	63	188	74	42	22	51	67	107	26	40	75	57	16	32	19	11	42	52	17	53	39
155.882	82	31	63	176	68	197	65	180	70	41	26	54	63	105	26	46	82	56	17	32	19	11	40	56	17	55	37
156.09	76	31	61	157	67	191	66	167	66	39	28	57	61	103	27	52	87	53	18	33	18	12	37	60	17	56	35
156.298	69	30	59	137	73	181	70	152	63	38	29	57	65	99	26	58	96	51	17	33	17	11	36	63	18	58	33
156.505	65	28	57	117	78	161	75	140	61	36	30	55	68	96	25	59	105	53	17	34	17	13	37	65	16	58	30
156.713	66	28	52	101	80	146	80	129	61	36	30	56	70	94	23	60	107	58	17	34	17	12	38	65	14	60	27
156.92	66	30	47	92	79	135	82	123	58	35	31	57	70	93	21	57	106	66	17	32	18	11	38	63	13	61	27
157.128	69	32	44	94	75	128	86	118	57	36	30	60	65	94	21	53	107	70	16	31	19	11	37	64	11	63	29
157.335	72	32	42	99	72	126	90	115	54	38	28	60	58	92	21	51	108	72	15	28	20	11	42	67	12	66	34
157.543	79	32	43	109	66	133	93	110	51	36	26	57	57	94	19	50	106	71	16	26	22	11	45	67	11	68	38
157.751	82	33	44	120	61	148	94	106	49	32	22	51	53	98	19	49	100	70	15	22	24	12	44	67	13	71	42
157.958	84	33	44	129	61	172	92	104	46	26	19	46	53	100	19	48	88	75	14	20	25	12	43	66	13	71	48
158.166	86	32	42	134	70	199	88	98	46	21	17	43	55	100	21	49	81	80	14	19	27	12	42	65	14	71	54
158.373	92	33	41	140	87	223	86	93	46	20	15	39	58	95	22	47	75	75	15	17	28	13	42	66	15	65	65
158.581	96	36	38	142	107	240	84	91	47	18	14	36	60	92	24	45	68	67	17	17	29	14	42	65	17	61	72
158.788	96	38	37	141	121	251	83	88	49	20	14	34	62	91	23	44	63	65	20	17	29	16	40	65	17	59	77
158.996	94	44	37	141	126	259	80	84	51	22	15	34	61	94	21	42	59	67	22	17	29	17	34	65	17	62	73
159.203	92	48	36	144	125	257	78	84	52	25	15	32	61	95	21	38	53	67	24	16	28	19	31	67	18	63	67
159.411	85	49	35	148	127	254	74	82	54	29	14	31	62	100	21	35	49	63	25	16	27	20	30	66	20	66	59
159.619	86	43	33	148	136	252	72	82	58	31	14	31	60	101	21	29	48	57	25	16	26	22	31	63	23	69	59
159.826	90	40	31	147	146	248	71	83	59	35	14	33	61	102	22	27	44	49	23	16	25	23	31	61	26	77	62
160.034	91	38	28	151	148	245	72	87	58	39	14	34	64	97	24	27	41	44	23	16	22	24	32	59	25	82	66
160.241	95	40	28	150	142	239	73	93	57	41	13	36	66	94	25	27	39	39	24	15	20	24	32	59	23	81	65
160.449	95	40	27	144	132	237	75	97	54	42	11	37	68	95	26	27	39	34	26	16	20	23	33	58	23	80	67
160.656	93	40	27	136	122	239	77	102	56	42	10	39	68	93	28	29	40	30	26	17	19	22	33	60	21	78	66
160.864	91	39	26	129	115	235	79	107	56	44	9	41	67	90	32	31	45	28	26	18	20	23	33	62	24	77	66
161.072	88	39	26	126	108	219	81	111	57	44	8	41	70	90	35	33	46	27	25	18	21	24	34	64	28	74	69
161.279	88	37	27	132	101	195	82	118	56	45	8	40	72	86	35	35	45	27	25	19	22	24	35	67	29	76	73
161.487	90	38	29	135	94	177	83	126	54	48	8	40	71	87	36	36	45	28	24	20	23	24	35	71	27	74	75
161.694	84	38	31	132	83	181	81	134	55	49	9	40	68	87	36	37	46	31	22	21	26	24	34	74	28	73	76
161.902	75	37	32	129	70	202	79	138	57	51	9	38	64	86	37	37	52	35	21	22	26	24	34	74	28	74	76
162.109	67	34	36	128	61	220	74	132	60	51	10	36	58	86	37	38	62	41	21	23	26	23	35	73	29	72	71
162.317	60	36	38	131	65	234	71	124	64	51	11	34	50	82	35	39	83	43	20	24	25	24	34	71	29	73	64
162.525	57	35	42	134	75	243	68	115	66	51	13	32	47	78	34	38	105	43	19	25	24	25	33	61	29	73	58
162.732	54	32	46	133	86	244	67	106	67	49	15	35	45	69	32	38	116	42	19	26	23	26	32	54	28	74	56
162.94	52	29	48	131	97	242	66	102	68	49	16	36	46	65	31	38	117	44	18	30	23	24	31	52	28	76	50
163.147	51	25	45	129	105	236	64	103	66	47	18	35	46	59	31	39	117	46	16	32	23	25	30	52	28	75	50
163.355	49	23	42	128	111	229	59	109	64	44	20	36	47	55	29	41	113	49	15	33	24	27	29	53	29	73	49
163.562	49	22	39	126	115	216	54	114	62	40	22	35	49	50	26	43	100	48	15	33	27	28	30	53	30	73	49
163.77	52	22	37	120	117	208	49	118	63	35	23	35	54	48	25	44	86	48	15	32	31	28	30	53	29	76	49
163.978	55	25	34	113	115	193	46	120	68	31	25	35	58	44	25	45	75	47	16	32	34	27	32	51	30	74	52
164.185	58	27	32	107	113	173	44	122	74	27	27	34	61	42	25	43	71	46	16	33	36	25	34	50	30	72	50
164.393	61	28	30	101	105	156	45	124	81	26	27	32	64	39	27	41	67	46	17	33	36	25	37	50	32	68	46
164.6	64	26	26	96	90	142	47	122	88	24	28	32	64	36	29	38	63	46	18	33	34	25	38	51	31	61	41
164.808	63	25	23	93	73	138	51	124	88	25	27	32	65	33	32	37	62	47	18	32	33	26	41	57	29	55	39
165.015	61	22	22	93	64	146	54	127	85	25	27	31	65	32	32	38	58	50	19	31	32	24	41	59	26	50	37
165.223	60	21	21	87	60	154	56	131	80	25	24	31	68	30	32	38	54	51	19	31	31	24	41	60	24	49	36
165.43	63	19	19	91	58	161	59	139	73	23	23	32	72	30	33	39	57	50	20	34	29	24	40	61	21	46	35
165.638	70	19	19	104	60	165	62	142	65	22	22	31	72	31	33	37	59	50	20	37	27	22	41	59	19	45	38
165.846	76	20	19	119	63	177	68	144	59	22	21	31	71	33	33	38	66	51	19	42	27	23	40	60	17	42	43
166.053	86	22	19	121	67	192	75	144	56	23	21	32	72	38	34	37	75	51	19	45	28	23	41	63	18	41	53
166.261	93	23	19	115	74	203	82	137	55	24	20	36	72	39	33	37	81	46	19	45	30	22	40	66	17	44	62
166.468	104	23	21	106	81	213	88	128	55	25	20	41	70	41	32	36	87	40	20	44	31	22	39	66	18	48	67
166.676	110	22	22	101	86	217	93	119	57	26	21	49	71	43	32	34	93	35	19	41	32	22	38	65	18	52	71
166.883	111	21	23	97	92	200	95	113	61	29	22	57	69	45	31	35	104	31	19	39	32	19	37	64	21	53	71
167.091	114	23	24	91	97	169	97	109	68	33	23	68	66	49	30	38	119	30	18	37	31	18	36	63	24	53	70
167.299	115	21	27	90	99	142	101	107	75	37	24	80	62	54	30	40	123	28	17	36	31	17	36	60	27	50	64
167.506	117	20	30	90	98	125	103	105	79	40	26	94	57	57	30	41	114	28	18	35	30	17	34	60	29	49	59
167.714	122	22	32	91	92	120	105	106	81	42	28	106	56	62	28	41	103	26	18	35	31	16	32	60	30	47	55
167.921	119	22	34	95	89	119	108	105	81	44	30	108	57	68	26	41	98	28	18	35	30	17	30	58	30	49	50
168.129	114	24	34	99	88	127	112	107	79	45	32	102	57	74	25	39	96	29	18	32	28	17	28	59	33	57	48
168.336	106	27	37	103	88	137	117	111	79	47	32	83	55	81	24	35	95	27	19	30	28	17	29	59	36	65	51
168.544	99	29	38	110	86	145	123	118	80	50	32	62	52	86	22	33	97	25	19	29	31	18	29	58	40	74	56
168.752	92	30	37	120	85	158	128	123	82	52	31	52	48	93	20	30	96	22	19	27	32	18	28	58	37	81	58
168.959	83	34	36	130	81	171	132	129	87	53	30	49	44	97	19	29	98	23	18	27	31	17	29	54	35	84	63
169.167	77	36	37	137	74	186	135	136	89	54	30	51	44	99	19	30	104	23	17	27	28	17	28	51	33	89	67
169.374	74	37	35	139	69	192	134	143	86	55	29	56	43	96	20	32	109	22	18	28	26	15	26	49	30	90	65
169.582	73	39	35	129	69	193	132	151	80	55	28	63	46	96	21	34	113	22	17	28	24	14	24	47	29	92	64
169.789	77	38	35	117	71	185	128	158	72	55	28	71	50	101	23	37	115	25	17	28	22	13	23	46	29	91	59
169.997	77	37	35	112	76	177	123	162	68	53	27	79	56	108	22	41	110	28	16	29	22	12	22	50	28	90	52
170.204	80	39	33	114	78	167	120	164	69	51	26	81	59	112	24	44	105	30	15	29	22	11	20	54	27	94	48
170.412	82	38	32	119	77	149	116	166	72	50	24	75	62	114	24	45	100	34	15	30	24	10	18	57	24	93	46
170.62	81	38	30	121	76	133	113	169	76	51	23	67	65	111	27	46	99	37	15	31	24	10	18	56	23	89	44
170.827	77	39	29	114	73	121	111	171	78	51	23	55	67	104	29	46	98	38	14	31	23	9	19	54	22	82	45
171.035	74	41	28	108	70	124	108	171	80	52	22	45	70	100	30	46	95	41	13	32	23	9	20	52	21	73	43
171.242	70	37	26	102	69	134	102	172	77	50	21	37	72	100	31	44	97	43	15	32	26	9	22	50	22	66	41
171.45	71	33	25	92	74	153	93	173	72	46	21	30	77	98	29	40	95	45	17	31	28	9	22	48	21	59	42
171.657	72	28	25	82	79	165	84	173	68	41	21	27	82	97	27	36	92	44	19	31	29	9	22	46	21	53	43
171.865	72	25	25	78	80	169	75	173	65	36	22	26	89	97	25	34	86	44	20	31	29	8	22	44	21	49	44
172.073	70	23	25	83	76	163	67	174	65	30	23	26	90	96	23	31	84	45	21	31	30	8	23	45	21	49	45
172.28	68	22	23	89	73	160	61	174	63	24	24	28	91	95	22	29	83	47	20	33	30	8	22	49	21	50	46
172.488	67	24	23	94	73	155	57	173	64	21	24	32	93	95	23	29	87	50	19	35	31	8	21	52	21	54	47
172.695	69	29	22	97	73	152	54	168	65	20	25	37	94	97	24	32	92	53	19	37	30	8	20	51	20	57	49
172.903	77	38	21	98	72	149	53	160	64	20	27	41	94	97	25	36	96	55	19	37	29	8	21	50	18	61	51
173.11	87	49	20	98	71	146	54	149	63	22	28	41	93	94	26	38	93	57	20	38	28	7	21	49	18	63	52
173.318	95	57	19	97	71	139	56	136	61	27	29	38	87	89	27	40	93	56	19	39	26	7	22	52	19	66	54
173.526	94	61	17	97	70	125	60	128	60	34	29	33	80	83	26	40	96	55	19	40	26	8	21	51	20	68	55
173.733	91	59	16	96	69	117	65	125	62	43	29	30	74	75	27	38	96	54	19	40	26	7	20	50	22	68	54
173.941	89	52	14	90	69	111	69	128	65	51	28	30	67	73	28	36	93	55	20	42	25	8	21	46	25	68	52
174.148	92	46	13	80	66	103	73	131	67	54	26	33	66	72	31	34	93	56	20	42	24	9	22	40	30	68	52
174.356	95	36	14	67	61	99	76	133	69	54	26	36	65	71	33	30	97	55	18	42	22	9	23	36	34	68	48
174.563	102	27	15	54	56	101	81	135	72	54	26	36	65	69	33	27	97	52	18	42	20	10	24	37	36	70	47
174.771	107	23	14	49	54	109	86	136	73	52	26	35	67	69	30	24	95	50	18	41	19	10	24	37	34	73	46
174.979	110	22	15	51	51	130	93	142	75	52	26	33	67	72	27	24	97	50	18	39	20	11	24	36	31	78	39
175.186	109	22	14	52	48	160	100	152	78	50	26	31	71	74	24	24	100	48	18	37	20	12	24	38	27	84	36
175.394	102	22	12	57	46	183	107	162	85	49	24	30	73	77	21	24	101	47	17	34	21	13	23	43	27	92	32
175.601	95	20	10	65	45	201	113	171	89	48	22	33	75	80	20	28	100	46	16	32	23	15	24	48	27	101	26
175.809	86	21	9	72	46	210	117	176	90	47	21	38	79	84	20	32	98	43	17	31	22	16	25	53	27	107	25
176.016	79	23	9	76	47	209	119	178	89	41	19	43	79	89	21	36	96	40	19	28	21	17	28	53	30	108	22
176.224	80	25	9	80	51	200	117	178	86	37	18	48	78	93	21	37	95	39	21	27	20	17	28	51	30	103	21
176.431	82	25	9	84	58	191	114	175	82	35	16	55	81	98	21	37	94	40	22	26	20	19	29	48	31	97	21
176.639	82	24	10	88	65	184	110	166	77	33	16	60	81	106	23	36	88	43	22	27	20	20	29	46	31	90	22
176.847	82	23	10	90	65	176	103	156	76	34	16	64	82	117	24	35	84	46	23	27	21	23	28	43	26	86	23
177.054	80	22	10	89	57	168	96	148	75	35	18	66	81	125	24	36	88	47	24	27	20	22	26	41	23	81	24
177.262	82	23	9	86	50	155	90	137	75	35	20	68	76	128	24	39	88	46	24	27	18	22	25	35	21	82	23
177.469	83	24	8	84	45	139	83	123	77	36	21	64	75	128	24	43	78	45	26	28	17	21	24	34	18	81	24
177.677	84	25	6	78	45	124	80	116	83	35	23	59	75	132	27	48	62	43	25	27	16	22	24	34	16	78	25
177.884	85	25	6	72	48	121	77	117	90	36	23	52	76	128	29	53	53	42	24	29	16	21	23	38	16	73	26
178.092	85	24	6	65	50	124	75	126	96	37	22	44	74	121	31	55	49	41	22	30	16	21	24	40	16	69	27
178.3	83	22	6	61	50	118	72	134	97	36	22	39	73	107	34	56	43	42	21	31	16	20	25	40	15	64	27
178.507	81	20	6	56	52	110	68	141	99	35	23	38	72	90	36	57	38	40	20	32	15	21	26	38	15	58	30
178.715	70	18	6	52	53	102	63	145	100	34	24	38	66	72	38	60	35	37	19	31	15	22	29	38	15	55	32
178.922	63	19	7	47	56	94	57	149	99	32	26	39	63	62	38	59	33	35	22	32	14	21	31	37	16	51	34
179.13	58	17	7	42	60	83	52	155	93	31	28	36	57	56	38	57	32	34	24	32	13	23	31	37	16	50	36
179.337	58	17	7	38	67	83	52	160	85	30	29	35	52	52	37	51	36	37	27	33	13	24	28	37	16	46	37
179.545	58	17	7	36	73	92	56	167	75	33	31	40	48	52	37	44	41	44	29	33	13	25	27	35	16	44	37
179.753	59	18	7	35	77	108	67	169	63	36	33	46	42	52	37	37	46	51	28	33	14	26	27	34	18	41	39
179.96	62	19	6	35	79	122	81	162	57	40	36	49	39	52	37	33	51	53	27	32	17	28	27	34	20	39	37
180.168	67	20	6	31	73	139	96	149	56	41	37	51	38	51	36	31	51	54	26	32	19	29	29	33	23	37	36
180.375	77	21	7	28	61	151	108	134	58	41	38	53	37	48	36	31	46	52	24	33	20	28	28	31	23	37	36
180.583	85	23	7	27	53	159	117	124	61	38	36	51	34	43	36	30	43	49	23	34	21	27	25	31	22	37	38
180.79	92	25	8	27	49	163	122	115	63	33	34	51	35	39	35	31	43	43	23	34	21	25	23	30	19	37	42
180.998	99	26	8	26	52	166	126	108	64	29	29	53	35	35	32	31	42	37	24	36	22	25	21	31	17	37	47
181.206	102	26	8	28	58	156	125	106	64	26	24	54	36	34	27	31	46	32	24	36	22	24	18	29	16	39	48
181.413	106	27	9	30	62	141	122	104	63	24	19	58	37	37	25	30	49	31	23	35	24	21	17	31	18	43	48
181.621	112	27	10	33	62	141	118	106	60	22	17	58	37	42	24	29	51	31	21	35	22	21	17	29	19	45	40
181.828	118	26	10	37	60	135	113	113	59	20	15	57	38	48	23	28	51	32	20	36	21	18	19	30	22	49	31
182.036	122	25	11	41	57	126	109	124	57	18	15	57	39	51	23	26	50	33	20	36	20	17	20	29	23	53	23
182.243	127	25	10	41	51	113	106	141	58	18	16	59	40	53	23	24	48	35	20	35	18	17	19	28	22	53	18
182.451	127	24	11	44	47	103	108	167	58	17	16	58	44	52	23	21	47	38	22	35	17	15	19	29	22	56	15
182.658	124	23	11	48	46	101	107	194	55	18	16	55	48	55	25	18	45	40	25	35	18	13	18	28	20	57	16
182.866	117	23	11	51	50	102	107	219	53	18	14	53	50	65	27	16	44	43	26	34	19	12	17	27	19	56	18
183.074	104	23	11	55	51	112	104	237	52	21	13	48	54	75	29	17	46	43	27	33	19	12	15	27	18	56	20
183.281	91	23	10	58	49	133	103	246	53	23	12	47	54	82	28	21	45	40	27	32	19	12	14	27	17	58	19
183.489	80	24	11	63	42	150	102	256	54	25	12	49	54	92	28	26	43	37	27	31	19	12	14	28	18	59	18
183.696	71	21	11	66	35	155	103	262	55	29	12	52	57	107	27	30	42	34	25	30	19	11	12	29	21	60	18
183.904	68	21	12	67	29	150	102	264	58	31	12	56	58	124	26	32	42	31	23	28	17	10	12	28	21	63	20
184.111	64	20	12	67	24	139	98	270	63	32	13	58	61	132	25	34	43	30	23	29	15	10	13	31	20	62	21
184.319	65	19	13	66	23	127	90	272	69	32	13	55	66	135	23	35	45	31	22	30	15	9	14	32	20	60	23
184.527	65	20	14	66	24	113	81	272	74	33	14	55	71	127	23	37	46	33	20	29	14	10	15	32	18	58	26
184.734	61	21	16	66	29	103	71	268	78	35	15	58	75	115	23	42	49	32	19	29	15	9	16	33	17	56	26
184.942	60	22	18	65	34	102	62	255	81	35	15	57	80	99	22	46	50	29	18	30	16	9	16	34	16	52	24
185.149	63	22	20	66	36	107	57	238	81	35	16	57	85	87	22	52	48	29	17	30	16	10	16	33	14	53	21
185.357	64	23	22	68	38	115	58	217	78	36	16	55	88	80	22	58	45	29	17	31	15	10	17	34	13	52	18
185.564	68	27	23	67	41	121	61	200	79	36	17	54	91	75	22	62	41	30	19	30	14	11	16	34	12	52	17
185.772	68	30	25	63	43	129	66	185	86	36	18	51	96	71	22	68	39	31	19	30	13	11	16	37	13	52	16
185.98	68	34	26	58	46	135	70	179	95	38	18	52	96	73	22	71	39	32	19	31	12	11	15	34	12	52	16
186.187	67	36	27	53	50	135	75	176	102	40	18	48	96	78	23	73	41	33	18	31	12	12	17	36	13	53	16
186.395	65	35	27	49	53	128	80	178	107	39	18	46	98	83	25	73	43	36	18	30	12	13	19	35	15	54	16
186.602	69	35	28	46	55	115	83	186	105	37	17	44	95	90	28	71	47	40	17	31	11	13	23	37	17	57	17
186.81	73	36	28	43	55	97	83	194	99	34	16	40	90	95	30	67	49	42	17	32	12	13	25	39	19	57	17
187.017	80	35	28	41	51	92	82	206	95	32	16	36	86	97	32	63	50	43	17	33	12	13	25	39	21	57	18
187.225	87	31	26	41	48	93	78	215	92	33	16	32	79	99	33	59	48	44	17	32	12	14	23	39	20	58	19
187.433	89	30	25	41	46	98	76	221	89	37	17	31	75	98	33	52	48	45	18	32	12	14	22	41	20	59	21
187.64	88	28	24	42	44	104	73	221	85	41	18	31	73	97	34	46	47	45	17	32	13	15	20	45	19	59	23
187.848	85	25	23	43	39	107	71	220	81	44	19	33	71	92	35	39	44	45	17	31	14	16	18	51	21	57	27
188.055	80	24	21	44	33	106	70	214	77	44	18	34	69	95	36	34	41	45	17	31	15	16	17	55	18	53	32
188.263	76	22	20	45	28	101	70	208	73	42	18	35	65	94	36	34	41	47	17	32	16	17	16	52	18	51	35
188.47	74	23	17	43	27	97	70	206	70	38	18	35	62	91	36	36	43	48	18	32	17	17	14	49	16	50	39
188.678	70	25	16	44	26	99	75	208	70	35	18	35	59	86	35	38	42	48	18	32	17	15	12	46	17	50	45
188.885	70	26	13	46	28	104	84	209	71	35	19	37	55	77	34	38	40	47	19	33	17	14	9	40	17	51	49
189.093	70	27	12	50	30	103	93	211	70	35	19	41	54	64	32	38	38	48	18	33	15	13	9	35	17	52	52
189.301	75	28	12	55	32	94	102	211	72	35	19	45	52	55	30	41	40	50	16	35	15	13	10	31	18	54	51
189.508	81	26	12	59	33	90	111	212	73	34	18	50	51	47	28	43	42	52	15	36	15	13	10	27	18	53	47
189.716	86	26	12	66	34	90	115	212	75	34	18	53	49	42	29	44	47	54	15	38	16	14	12	24	18	52	40
189.923	92	25	12	67	34	91	118	215	78	34	19	55	46	41	31	43	48	52	15	39	17	15	12	23	17	50	35
190.131	98	25	11	66	35	90	116	216	80	35	20	58	44	40	34	43	50	48	16	36	16	16	12	22	19	49	32
190.338	100	25	11	64	33	86	113	211	83	38	20	60	43	41	38	44	49	45	16	33	15	17	14	22	21	51	28
190.546	106	23	10	62	29	86	109	206	81	39	19	58	41	45	39	44	49	43	17	30	14	17	15	22	23	57	24
190.754	112	25	10	61	26	85	105	200	78	42	17	58	44	50	41	45	50	41	18	27	14	18	15	23	23	62	20
190.961	115	24	9	59	25	84	102	199	76	46	16	53	43	59	42	45	50	36	20	26	15	19	17	24	23	64	17
191.169	115	24	8	58	25	82	98	201	73	48	14	50	45	66	42	44	49	33	22	27	15	23	18	25	25	66	13
191.376	110	25	8	58	26	79	90	204	73	49	13	45	44	65	39	45	48	32	23	31	17	25	19	26	27	66	12
191.584	109	25	8	58	29	73	83	207	72	51	13	43	45	64	37	44	46	31	23	34	19	27	17	29	27	67	11
191.791	107	23	8	56	31	69	79	207	72	53	14	40	43	62	35	40	42	28	24	36	21	27	16	28	26	63	9
191.999	108	20	7	58	30	70	77	205	73	53	15	39	44	59	33	36	43	28	24	40	19	27	17	28	24	63	8
192.207	105	20	7	58	25	74	74	200	73	53	16	41	45	55	30	33	44	28	26	45	18	26	18	29	21	59	8
192.414	101	19	7	55	19	77	72	193	70	53	18	40	42	52	28	30	46	27	25	48	17	25	18	29	18	54	8
192.622	96	18	7	53	16	71	69	188	68	55	19	38	42	50	26	29	47	28	25	49	14	21	19	30	14	51	9
192.829	91	18	9	49	17	59	67	182	69	58	21	33	44	46	26	26	49	27	25	46	12	19	17	28	12	46	11
193.037	91	17	10	46	17	47	67	172	70	60	22	28	44	41	24	25	50	27	25	45	11	19	16	29	10	44	13
193.244	92	17	10	44	20	37	69	162	70	61	22	27	42	38	22	24	49	28	24	46	11	20	15	27	9	40	15
193.452	100	18	11	41	21	34	73	151	72	54	23	28	42	39	20	25	51	31	24	45	12	20	16	26	9	40	18
193.66	106	19	13	36	24	34	77	141	71	47	24	32	41	41	18	27	48	33	24	42	14	18	21	25	9	40	22
193.867	109	23	15	35	26	33	80	134	66	43	24	33	40	42	17	30	49	35	24	36	15	17	27	25	9	42	25
194.075	107	24	15	37	27	31	81	130	61	40	23	34	41	45	17	32	47	36	22	32	15	14	31	26	9	43	26
194.282	115	23	15	41	29	28	82	128	56	40	22	34	41	49	18	36	43	36	22	28	14	12	31	25	10	43	29
194.49	126	20	14	47	28	27	82	125	54	39	21	33	44	49	17	38	41	37	23	25	14	10	28	24	10	43	33
194.697	131	19	12	49	26	28	82	119	55	38	19	30	46	49	17	37	40	42	23	24	14	10	23	22	10	43	31
194.905	137	17	10	50	23	27	85	111	58	37	18	24	48	48	17	36	40	46	26	24	14	8	19	21	12	43	27
195.112	139	16	10	50	19	24	87	106	61	35	17	19	49	48	16	32	40	50	28	23	13	9	15	21	12	43	25
195.32	128	15	9	49	18	20	87	102	65	30	17	17	50	49	17	30	37	51	28	23	13	10	13	20	12	45	22
195.528	111	16	9	48	19	16	87	108	65	29	16	14	52	51	17	27	35	52	29	22	11	11	13	21	13	46	23
195.735	93	17	10	49	19	15	89	113	65	29	15	13	56	52	16	25	32	51	29	22	9	13	14	21	14	49	27
195.943	82	18	10	52	18	16	94	123	64	28	15	14	59	52	16	25	30	47	28	22	8	14	18	21	14	52	31
196.15	76	18	10	55	16	20	98	132	62	27	15	14	62	52	16	25	28	43	27	22	9	16	21	22	14	52	36
196.358	75	17	10	59	16	24	100	142	61	26	16	15	61	55	17	26	27	41	26	21	9	16	22	24	13	50	39
196.565	79	15	11	66	16	28	98	149	58	26	17	17	60	57	17	25	24	38	25	21	10	15	21	26	12	47	39
196.773	81	14	12	71	17	34	96	155	56	28	18	18	58	59	18	25	25	36	26	22	9	16	16	28	11	43	38
196.981	81	14	12	72	17	41	93	158	53	27	17	21	59	62	18	23	27	34	27	21	9	15	11	28	10	41	36
197.188	81	14	12	70	17	43	92	162	52	27	18	24	59	64	17	23	29	32	28	21	8	15	9	25	12	41	32
197.396	82	14	12	69	13	42	91	165	53	25	18	30	61	63	17	23	31	33	31	22	8	15	7	23	13	44	29
197.603	83	13	14	68	11	39	91	171	56	24	17	39	67	65	16	22	35	33	32	22	7	14	7	20	14	44	24
197.811	82	13	15	67	11	37	89	179	60	24	16	46	68	66	15	21	37	34	32	24	8	14	7	17	15	46	20
198.018	81	14	15	63	10	31	86	187	66	23	14	53	67	66	15	20	36	37	32	26	10	14	7	16	15	47	15
198.226	79	14	17	58	11	25	80	191	70	23	14	62	66	69	16	21	36	38	32	31	11	15	8	15	15	47	12
198.434	75	14	18	54	11	22	75	192	70	23	14	66	63	72	17	22	37	36	32	36	11	16	8	13	14	46	9
198.641	73	15	19	52	10	18	70	187	71	23	14	69	60	74	18	21	38	36	32	40	10	16	10	12	14	48	8
198.849	71	15	20	52	8	14	67	178	68	25	15	69	58	72	19	21	40	36	32	43	10	16	11	11	13	50	6
199.056	68	15	21	53	9	10	70	167	65	26	16	70	58	68	20	22	38	35	30	40	10	16	11	11	14	50	7
199.264	68	15	20	53	9	8	74	154	64	27	17	72	57	63	20	21	37	36	27	41	9	16	12	10	15	49	7
199.471	67	16	19	55	10	8	79	139	61	29	18	69	55	58	20	21	34	36	26	42	9	15	13	10	14	48	7
199.679	66	16	18	55	10	9	86	127	59	31	18	66	54	53	19	22	33	36	25	40	8	14	14	11	13	44	7
199.887	65	16	17	50	10	10	93	116	57	31	15	62	55	49	20	21	31	35	24	38	8	13	14	12	11	44	8
200.094	60	16	14	44	10	11	101	110	56	33	14	56	57	42	20	19	32	35	23	34	7	11	17	13	11	41	9
200.302	59	15	14	42	10	11	110	106	56	35	15	53	58	36	20	17	32	37	22	32	7	11	17	13	11	41	10
200.509	62	14	14	40	11	11	116	104	54	37	14	53	61	31	20	17	36	41	22	31	7	11	16	13	11	37	11
200.717	64	15	15	38	12	11	122	109	56	38	14	57	60	28	20	16	38	45	23	34	7	10	16	12	10	35	11
200.924	62	15	17	37	13	11	128	117	59	38	13	61	57	25	19	16	44	47	23	39	6	10	15	11	10	34	11
201.132	63	16	20	37	12	10	132	133	62	39	12	66	53	24	18	16	46	50	24	46	6	9	15	11	10	35	10
201.339	64	16	24	39	10	10	136	154	64	40	12	73	50	22	18	16	42	51	24	51	6	9	15	12	9	36	9
201.547	69	16	26	40	8	11	139	169	67	38	13	83	49	22	18	16	40	53	25	52	6	10	15	12	9	39	11
201.755	72	14	30	42	9	12	139	186	67	35	13	90	48	22	17	16	41	54	25	52	5	10	14	14	9	42	11
201.962	74	16	32	43	9	12	140	202	67	35	15	88	49	22	17	17	40	54	25	50	6	12	14	15	8	42	12
202.17	76	16	33	44	9	12	139	213	66	36	16	78	49	22	16	17	42	54	24	48	6	14	15	15	8	44	12
202.377	75	18	31	45	9	12	136	222	66	36	17	69	51	22	17	18	42	56	24	45	6	15	17	15	7	43	13
202.585	75	18	27	47	9	11	130	230	67	36	19	60	55	22	18	19	42	59	23	44	6	15	19	13	6	45	13
202.792	72	19	24	47	8	10	123	238	67	35	20	55	62	22	18	19	44	59	22	43	5	15	21	13	6	44	14
203	69	19	21	47	8	9	117	246	64	33	20	50	62	24	19	19	47	58	21	41	5	17	23	12	7	44	13
203.208	68	17	17	48	8	10	112	251	61	31	20	46	64	23	18	20	47	55	20	40	5	19	24	12	7	46	13
203.415	72	15	18	49	8	11	109	252	57	30	22	41	68	23	18	21	49	51	19	39	5	20	24	11	7	47	12
203.623	81	13	18	48	8	11	106	251	55	29	22	35	73	24	18	21	54	46	18	36	5	21	22	11	6	48	11
203.83	86	13	21	47	8	11	104	250	53	29	22	30	81	24	18	21	57	42	17	35	5	20	19	10	6	48	10
204.038	87	13	24	46	8	10	104	246	55	28	20	28	84	24	19	20	60	39	17	33	5	18	17	9	8	48	9
204.245	86	14	28	44	8	9	103	241	58	27	18	25	84	24	19	21	60	35	17	31	5	16	17	10	9	48	9
204.453	81	14	32	42	7	8	101	240	61	26	16	25	84	26	19	21	55	32	17	30	4	15	16	9	9	50	9
204.661	82	16	38	40	7	7	96	239	63	25	14	25	82	27	18	20	51	31	16	29	5	14	13	9	8	54	8
204.868	83	20	43	39	8	6	90	235	66	27	14	27	79	27	17	20	47	35	15	28	5	17	10	9	9	53	8
205.076	84	24	45	35	7	6	84	233	66	28	13	29	78	26	15	19	42	43	15	29	5	20	8	9	7	54	8
205.283	84	28	45	33	7	6	80	226	65	28	13	31	75	26	14	20	40	52	16	27	5	22	7	9	7	54	7
205.491	83	31	44	31	6	6	77	219	60	28	11	32	71	27	13	20	39	66	16	26	5	24	8	9	6	52	8
205.698	81	33	37	30	6	6	74	214	55	27	9	33	66	27	12	19	39	74	17	25	5	24	9	8	5	51	8
205.906	77	34	29	28	6	6	71	204	51	26	9	33	61	27	11	18	39	69	17	24	5	23	10	8	5	51	9
206.113	72	36	22	27	6	7	72	196	48	25	7	37	60	28	11	18	40	55	18	25	5	20	10	9	5	48	8
206.321	71	32	17	25	6	6	74	183	48	24	7	42	61	29	9	18	43	43	19	26	5	20	9	10	5	47	6
206.529	74	27	15	23	6	5	77	178	49	25	7	45	59	30	9	18	42	38	18	26	5	19	8	10	5	46	6
206.736	73	22	16	22	6	5	82	176	47	26	8	46	61	32	9	19	35	40	19	25	5	16	8	11	4	46	5
206.944	69	20	19	21	6	4	88	172	49	25	8	44	63	34	10	19	30	42	18	25	6	14	7	12	5	44	6
207.151	66	18	21	21	6	4	98	171	51	25	10	46	67	39	12	19	29	42	17	26	5	11	7	12	5	43	5
207.359	66	17	22	21	6	4	108	175	53	23	11	45	67	43	12	20	29	43	17	24	5	9	7	13	6	43	6
207.566	67	16	23	21	6	4	116	193	54	22	11	42	64	48	11	20	29	47	16	23	5	8	7	13	6	40	7
207.774	66	15	23	21	6	4	123	215	55	22	12	41	60	53	12	21	28	49	17	22	5	7	7	13	6	39	8
207.982	66	15	23	21	5	4	125	231	55	21	12	48	57	58	10	21	24	49	19	22	5	7	9	14	5	40	9
208.189	67	14	21	19	5	4	126	236	55	23	12	55	57	61	10	20	23	49	20	21	5	7	11	15	5	38	8
208.397	68	15	19	19	5	4	125	237	56	22	12	56	59	61	10	21	20	48	20	21	5	7	13	15	6	36	9
208.604	72	15	18	19	4	4	124	238	58	22	12	56	60	60	9	21	19	49	20	22	5	9	14	14	5	33	8
208.812	74	15	18	19	4	4	118	237	61	22	13	56	60	58	10	20	19	50	21	23	5	12	17	14	5	33	7
209.019	77	15	21	19	3	4	110	237	63	22	13	51	56	58	10	21	23	50	20	24	5	13	18	15	5	33	7
209.227	76	14	25	18	3	4	100	239	63	21	14	43	52	55	11	20	28	51	19	27	5	14	19	14	6	34	6
209.435	75	13	30	18	3	4	87	238	65	20	16	33	48	51	11	20	36	48	17	29	5	13	19	13	5	36	6
209.642	70	14	34	17	3	4	77	235	64	19	16	28	44	50	10	19	41	43	16	31	5	10	20	13	6	39	5
209.85	68	13	35	17		4	69	229	61	19	16	28	41	52	10	19	43	37	15	32	5	8	20	13	6	43	5
210.057	66	11	33	16		5	64	220	60	19	17	33	40	53	10	19	38	33	15	33	5	7	19	12	6	46	5
210.265	66	8	33	15		5	62	208	58	18	21	37	39	53	10	20	30	30	16	31	5	6	18	12	6	49	5
210.472	64	6	32	15		7	64	200	57	19	24	39	37	53	10	21	28	27	17	28	5	5	19	11	6	51	6
210.68	65	7	31	15		8	70	191	55	19	26	37	37	53	10	20	30	27	17	25	5	5	19	11	6	52	7
210.888	65	6	29	15		8	75	181	54	19	26	32	37	55	9	20	34	27	18		5	6	19	10	6	52	9
211.095	66	6	28	15		8	79	164	54	19	25		39	59	9	20	32	27	18		5	5		10	5	53	9
211.303	69	6	24	14		7	81	153	55	19	23		44	62	8	20	28	27	18		4	5		10	5	48	10
211.51	68	6	20	14		7	81	146	56	19	21		48	64	8	21		28	20		4			9	5	46	9
211.718	67	7	18	14		7	79	141	55	18	19		53	64	8	21		29	19		4			9	5	42	9
211.925	64	7	16	14			80	139	57	18	17		58		8	20		30	19		4			9	5	41	8
212.133	62	7	13	14			83	143	55	18	16		61		8	20		30	20		5			9	5	38	7
212.34	63	6						149	29	19			67			19		29	21		5			9	5	37
[truncated: 32 more columns]

## Sheet: Fig 6h
Percentage of the enterocytes containing mCherry-filled.
WT	Dr-Vsp-/-
89	47
85	43
91	50
82	59
94	54
84	42
82	40
81	64
92	38
83	50
86	48
83	52
81	33
96	37

## Sheet: Fig 6i
mCherry internalization profile: Apico-basal axis of individual cells.
Distance (µm)	WT01	WT02	WT03	WT04	WT05	WT06	WT07	WT08	WT09	WT10	WT11	WT12	WT13	WT14	WT15	WT16	WT17	WT18	WT19	WT20	WT21	WT22	WT23	WT24	WT25	WT26	WT27	WT28	WT29	WT30	WT31	WT32	WT33	WT34	WT35	WT36	WT37	WT38	WT39	WT40	WT41	WT42	Dr-Vsp-/-01	Dr-Vsp-/-02	Dr-Vsp-/-03	Dr-Vsp-/-04	Dr-Vsp-/-05	Dr-Vsp-/-06	Dr-Vsp-/-07
0	30	14	23	21	17	17	77	26	33	12	12	11	16	20	12	30	15	22	21	20	19	15	13	13	7	8	15	19	19	16	13	14	9	47	56	80	76	74	71	43	31	48	5	10	2	6	6	4	7
0.2076	34	16	21	25	16	13	77	20	34	7	9	10	15	20	17	40	15	14	18	19	16	16	13	12	7	8	12	15	15	10	16	11	14	54	40	95	90	103	57	62	45	54	5	7	3	7	4	3	12
0.4151	34	18	19	21	20	14	80	26	26	8	9	9	17	26	14	29	18	17	25	16	16	11	12	15	9	9	9	18	14	11	17	11	13	59	54	76	60	91	70	46	35	60	4	5	3	10	3	2	16
0.6227	39	15	20	22	19	17	96	22	24	7	9	11	17	26	13	33	15	17	25	20	17	12	15	14	9	10	12	20	19	11	19	10	15	57	60	95	78	74	63	52	59	45	6	4	4	11	4	3	15
0.8303	42	17	25	24	21	18	115	23	24	5	7	16	17	28	16	25	16	15	28	22	17	13	13	10	7	9	12	17	16	12	20	10	15	58	64	90	62	69	75	48	31	40	7	6	5	11	5	5	10
1.0378	50	22	28	24	19	16	112	32	24	8	8	12	21	30	16	18	19	17	21	23	20	14	14	19	6	6	12	17	14	12	18	10	14	54	68	86	85	62	42	57	44	37	5	1	4	11	5	5	18
1.2454	44	25	28	30	25	18	120	32	21	5	8	10	26	32	15	24	16	16	20	19	19	12	15	12	8	4	11	15	14	13	16	14	13	60	61	93	71	77	62	47	40	67	5	3	3	9	4	3	10
1.453	57	24	21	34	22	19	111	34	18	4	7	15	27	35	15	27	17	11	24	20	14	15	13	13	7	6	11	17	22	13	14	10	13	63	64	77	71	60	61	41	39	62	5	5	4	10	4	4	9
1.6605	63	26	24	37	26	20	99	38	20	4	9	13	27	38	19	20	21	17	20	21	21	16	11	14	7	6	13	17	16	13	19	11	14	67	59	62	80	67	59	19	41	63	6	9	2	11	4	4	20
1.8681	68	25	19	38	26	22	68	37	24	7	6	15	32	41	20	29	15	19	23	22	20	14	16	16	10	5	11	18	14	14	22	12	11	65	60	71	56	65	54	50	41	76	3	4	8	17	4	7	10
2.0757	79	30	25	51	27	20	51	45	24	8	8	16	35	44	17	24	12	14	22	22	18	12	16	20	11	9	10	21	16	21	16	13	11	73	69	74	39	78	51	36	51	102	4	3	8	22	5	5	10
2.2832	118	34	26	62	33	23	47	50	23	7	6	20	45	49	18	27	14	19	24	18	14	12	13	17	8	15	12	21	19	18	18	13	17	54	55	63	61	75	54	45	46	80	5	4	14	24	4	5	10
2.4908	157	43	30	71	43	24	48	66	23	10	7	16	70	60	23	26	18	18	26	21	12	14	13	18	8	10	15	23	18	13	16	14	13	63	59	74	86	65	65	40	63	90	6	6	20	30	3	4	13
2.6984	174	49	40	90	47	28	45	58	27	6	12	12	86	58	21	25	18	17	21	21	17	10	15	21	6	14	11	27	15	15	16	13	15	71	79	77	76	80	40	55	49	88	8	6	22	34	4	5	17
2.9059	176	61	43	106	63	29	52	77	24	5	15	15	96	68	24	21	17	22	18	21	17	13	16	18	6	15	11	28	10	13	21	19	17	63	102	68	55	62	38	48	79	69	9	5	27	45	6	5	23
3.1135	194	72	56	129	60	31	51	88	23	4	16	16	108	69	24	31	17	26	18	22	21	14	19	23	9	20	9	29	19	14	16	20	16	73	92	57	70	79	56	21	61	80	9	5	28	48	4	6	26
3.3211	198	70	51	156	66	34	63	93	26	5	21	17	121	72	27	33	21	33	20	28	22	15	15	19	10	22	7	33	22	16	14	19	13	71	114	65	74	83	70	55	81	98	7	6	24	45	5	5	31
3.5286	188	95	50	180	82	40	73	112	27	6	19	15	131	88	28	31	18	42	30	36	18	17	13	26	11	22	9	26	21	18	16	18	14	80	109	56	91	79	85	64	75	71	9	8	25	37	2	5	21
3.7362	189	101	63	209	99	47	86	143	31	6	22	17	144	90	24	40	23	48	32	45	28	24	18	27	14	22	13	24	22	19	17	22	21	98	146	43	101	87	63	63	74	56	9	6	19	35	5	6	26
3.9438	168	124	64	193	104	48	116	174	29	10	21	15	137	92	27	34	28	48	30	48	34	27	15	23	15	23	13	20	22	20	25	29	18	105	152	43	75	93	64	66	86	69	9	9	10	39	5	5	29
4.1513	136	117	69	188	120	65	143	201	32	12	22	19	146	96	26	41	21	50	34	55	35	29	10	26	13	22	16	17	25	19	19	28	21	153	162	40	102	106	107	48	75	50	7	17	12	33	5	6	43
4.3589	100	114	81	170	134	68	165	228	36	6	23	17	155	92	29	49	23	59	45	76	35	33	12	34	13	27	14	19	21	25	28	28	20	171	153	46	92	92	105	40	94	61	5	14	11	38	5	7	36
4.5665	79	122	76	145	124	72	183	236	47	7	24	21	154	98	22	72	30	66	55	94	41	35	16	33	16	26	17	19	26	26	31	24	21	179	158	50	116	115	102	67	110	50	9	16	15	35	6	9	30
4.774	77	141	104	110	94	70	210	227	48	10	25	17	175	93	27	73	35	55	63	92	42	36	17	39	21	31	19	22	30	28	30	28	19	217	135	59	124	120	112	60	102	81	8	18	11	41	8	9	30
4.9816	62	146	117	91	72	80	232	239	50	12	30	19	166	94	28	83	41	76	62	112	51	31	14	35	26	26	22	23	34	26	25	30	24	226	162	55	158	106	116	65	102	84	9	23	14	39	11	10	30
5.1892	60	143	119	68	57	79	239	215	60	15	27	24	145	94	22	69	50	97	77	112	61	33	14	31	22	27	21	24	27	33	21	29	33	217	152	39	130	119	136	81	119	59	10	22	12	34	11	14	56
5.3967	54	127	104	60	46	78	241	205	65	13	26	25	153	85	35	77	44	98	92	105	63	42	20	29	25	27	21	23	32	31	18	26	30	238	177	49	169	178	96	85	88	100	7	25	12	33	15	13	47
5.6043	52	98	99	51	48	76	218	201	72	13	26	23	156	91	35	78	50	86	114	113	70	38	15	36	31	25	20	25	33	36	26	23	24	257	232	53	172	149	122	95	117	89	15	16	9	27	17	15	40
5.8119	53	75	95	48	47	81	204	190	83	17	29	24	156	86	35	80	60	87	129	123	82	42	17	37	34	30	20	26	32	37	28	29	24	232	229	63	207	183	125	81	134	103	11	13	11	25	19	16	50
6.0194	52	55	106	41	53	97	209	176	94	21	23	27	147	85	40	88	60	84	139	134	71	41	17	32	28	31	27	32	35	32	32	29	26	250	204	66	264	191	152	80	126	95	16	12	9	30	22	19	44
6.227	50	65	106	38	54	107	207	174	112	25	22	26	135	82	35	94	53	70	159	149	75	43	16	32	30	30	25	26	38	30	31	26	34	224	200	71	229	174	172	82	123	101	18	19	8	28	21	23	64
6.4346	51	49	112	35	42	106	195	164	127	25	22	31	146	84	44	95	64	88	178	142	85	40	16	33	29	32	23	29	37	29	40	27	30	241	207	104	258	181	129	95	122	78	24	18	9	27	26	20	40
6.6421	50	51	104	39	42	105	178	169	143	36	19	23	136	84	49	91	66	100	176	150	91	44	24	36	27	30	16	32	39	24	49	24	39	287	213	135	259	205	140	153	124	105	19	11	7	26	27	15	54
6.8497	57	53	92	49	36	102	176	147	171	31	24	29	133	87	52	120	77	94	203	128	93	42	24	33	33	26	16	36	40	28	44	24	35	313	197	139	225	208	167	151	134	143	20	14	7	21	31	22	45
7.0573	56	50	81	44	32	109	210	137	177	30	22	26	125	82	52	138	71	91	214	124	85	45	19	33	29	29	19	32	43	26	47	31	46	283	213	161	304	214	175	164	140	123	18	14	7	26	37	19	49
7.2648	53	50	80	44	31	102	244	135	185	37	16	21	117	81	65	149	77	85	207	121	88	42	26	31	34	29	19	28	36	30	53	36	47	284	207	167	251	258	151	137	151	133	16	8	8	24	34	25	50
7.4724	59	53	78	43	30	107	254	133	187	41	17	25	118	86	80	143	72	80	205	120	74	50	26	34	34	28	21	31	38	29	57	38	42	308	202	148	269	207	135	112	150	121	22	20	10	24	44	19	52
7.68	57	52	80	46	29	122	276	141	179	38	12	24	119	84	79	147	89	83	209	124	73	52	29	30	35	28	21	35	42	32	50	34	42	294	181	170	258	205	194	107	148	150	19	25	6	21	46	19	60
7.8875	57	47	77	46	28	118	264	132	167	38	12	30	119	88	88	135	92	83	180	128	72	49	33	37	28	33	22	39	41	27	55	41	38	287	196	150	246	210	128	126	173	117	22	23	6	18	44	21	53
8.0951	58	45	67	46	27	99	262	129	158	44	17	29	118	74	92	125	90	87	159	146	68	46	33	43	30	27	24	52	40	32	55	49	40	250	192	164	275	233	157	119	170	101	19	31	7	17	45	17	51
8.3027	64	47	75	50	31	87	263	128	144	40	22	28	133	79	94	111	105	75	145	141	70	53	36	34	33	26	26	55	38	39	61	57	33	243	194	148	228	249	136	140	166	84	20	30	7	11	38	17	76
8.5102	58	49	66	49	27	68	302	134	138	44	27	24	123	82	99	94	114	81	145	126	62	49	42	32	32	31	26	56	29	38	47	51	36	224	183	157	222	220	144	116	156	81	23	28	4	12	36	18	63
8.7178	65	41	61	49	25	65	322	127	128	50	22	27	128	94	91	88	124	62	160	113	64	55	38	36	25	22	29	53	38	37	52	47	34	228	204	163	189	237	126	174	185	97	26	25	9	10	28	16	69
8.9254	59	50	58	53	30	58	322	129	128	49	24	24	122	94	83	80	130	61	166	97	52	62	30	31	27	20	26	48	31	36	57	46	36	242	236	164	181	187	120	150	152	58	20	18	5	6	30	21	51
9.1329	45	43	65	49	34	46	330	134	128	36	32	22	125	89	83	84	140	55	194	92	48	66	29	28	25	20	27	48	31	39	50	46	23	218	189	176	184	199	128	166	208	42	12	13	5	8	32	24	39
9.3405	44	46	60	50	38	46	303	129	118	37	33	29	134	102	67	81	140	51	210	73	39	61	35	24	26	19	21	47	33	35	36	37	20	247	190	178	149	186	140	150	156	49	16	10	3	8	30	19	40
9.5481	32	55	72	49	40	51	265	130	114	38	33	31	128	112	56	77	155	47	234	65	33	60	39	28	22	16	20	41	29	33	39	36	31	253	180	191	145	216	99	153	141	52	12	4	2	8	26	17	35
9.7556	31	54	70	54	41	49	249	123	107	38	32	25	141	115	51	101	155	51	239	49	28	64	39	27	22	16	27	45	20	35	42	42	34	242	231	209	136	183	83	94	105	69	7	2	1	15	25	18	34
9.9632	28	53	71	47	35	45	225	129	96	34	23	19	125	118	48	82	157	49	254	48	22	62	38	31	21	16	20	53	22	36	38	32	24	256	233	203	121	159	70	96	95	52	7	1	2	10	25	18	31
10.1708	20	58	68	41	35	46	236	125	97	37	29	20	125	114	50	86	172	49	260	49	28	68	41	28	25	13	17	55	26	36	37	33	22	260	223	181	130	165	68	62	77	42	6	1	3	11	22	17	39
10.3783	22	56	61	39	31	46	223	121	103	38	28	21	116	133	51	89	135	44	249	55	24	57	53	26	22	11	21	54	33	36	31	36	29	241	224	168	123	163	75	45	82	45	5	1	1	10	20	16	36
10.5859	19	47	51	31	35	43	209	118	100	33	34	19	111	114	53	104	131	44	237	50	23	49	46	24	19	11	20	54	18	31	27	37	29	278	227	182	110	162	63	40	65	33	1	1	1	11	20	15	37
10.7935	22	55	63	29	35	43	227	111	99	28	30	22	115	100	62	89	149	36	241	42	27	45	46	23	18	11	21	52	22	33	26	35	23	242	208	207	99	159	59	31	78	56	2	1	2	10	19	17	45
11.001	18	50	63	31	38	40	215	115	101	37	30	23	110	112	69	85	147	28	221	29	31	28	46	25	19	8	13	66	25	27	22	32	21	229	201	224	86	145	36	32	71	64	1	0	2	10	16	19	41
11.2086	15	51	66	24	36	47	195	111	93	31	31	19	101	104	72	107	146	41	223	26	27	35	58	20	21	7	16	73	24	18	14	36	24	218	196	207	79	130	43	14	101	36	2	1	1	10	13	20	36
11.4162	13	40	64	21	38	58	168	104	90	30	26	16	106	87	73	87	133	33	223	22	23	35	47	21	17	6	15	58	24	14	10	33	20	216	206	208	74	101	42	20	75	43	2	1	1	12	14	19	38
11.6237	10	37	67	15	32	65	133	99	82	26	21	18	103	82	80	98	118	33	208	16	23	31	48	19	13	7	11	56	21	15	7	32	21	170	218	198	50	91	39	24	68	21	1	2	1	11	13	15	24
11.8313	12	38	59	14	26	62	115	90	77	30	19	17	88	70	72	102	123	41	174	17	20	36	44	20	13	8	8	58	16	18	6	35	23	162	192	189	28	98	40	23	66	27	2	1	1	14	10	18	22
12.0389	10	36	60	12	22	73	103	85	71	28	16	20	85	64	67	116	104	35	130	16	20	38	45	21	11	5	11	64	10	9	5	36	26	149	131	168	39	64	36	16	81	17	1	0	1	12	10	17	11
12.2464	8	38	64	10	24	72	92	79	76	20	19	21	89	58	62	141	96	32	89	17	17	28	42	19	13	5	8	61	9	7	4	39	21	113	98	146	27	58	40	18	66	15	1	1	1	14	9	19	17
12.454	6	32	66	7	20	74	78	67	76	26	18	19	85	50	62	160	87	36	76	16	14	30	42	16	10	4	8	48	9	13	4	36	23	101	84	165	22	62	45	14	72	24	0	2	3	12	10	16	9
12.6616	6	24	59	6	20	73	75	60	77	23	21	18	81	52	59	155	79	30	64	12	14	20	41	19	5	5	8	42	6	12	4	31	30	108	91	139	27	55	28	23	87	20	1	1	1	15	11	16	14
12.8691	7	21	63	7	15	71	70	60	72	21	21	19	84	45	55	150	72	26	71	6	13	22	40	20	5	6	7	46	4	10	4	26	29	114	94	155	18	48	21	13	63	27	1	1	2	14	10	14	7
13.0767	7	20	65	7	11	63	62	56	73	20	27	25	88	44	58	157	57	26	55	8	10	23	33	17	4	5	6	42	4	8	3	24	32	107	98	170	18	67	37	29	64	25	1	1	2	12	11	13	12
13.2843	6	15	65	6	8	62	66	59	80	19	23	24	78	41	68	141	63	24	52	6	8	18	41	13	7	6	4	37	4	9	4	23	35	118	102	175	14	52	22	17	60	24	1	1	1	8	8	16	13
13.4918	7	12	54	6	5	65	78	62	78	17	26	25	75	33	67	124	78	31	50	7	3	17	42	11	3	3	5	37	4	9	3	21	40	138	136	178	16	42	23	13	30	28	1	1	1	10	7	14	14
13.6994	4	11	49	6	6	61	64	57	69	16	25	18	70	29	69	86	61	29	47	9	4	13	35	10	4	3	5	35	4	7	2	10	41	137	127	179	16	28	18	15	38	29	0	1	2	7	6	21	7
13.907	4	13	46	4	4	63	56	58	69	14	30	18	57	30	85	40	48	26	40	6	6	9	25	9	6	2	3	30	3	6	4	10	40	134	129	175	20	47	17	19	35	16	1	1	1	4	4	15	8
14.1145	5	9	58	4	6	64	53	58	67	13	28	21	46	27	90	47	44	24	42	7	6	10	26	9	6	3	4	33	5	6	3	11	40	143	136	139	10	29	40	12	33	22	1	0	1	3	4	21	2
14.3221	4	12	46	4	5	47	52	63	58	17	30	21	39	27	94	20	41	22	45	6	7	9	21	8	7	3	2	33	6	6	2	9	42	146	137	120	11	29	14	20	26	37	0	1	1	3	3	16	6
14.5297	3	8	47	3	3	45	49	59	51	17	29	16	30	18	90	19	26	23	39	5	3	7	14	8	7	3	4	25	4	7	3	10	44	141	133	132	11	43	36	15	21	26	1	0	1	2	2	20	10
14.7372	7	10	42	2	2	39	44	55	42	17	23	21	24	14	91	22	36	22	31	6	2	7	16	9	5	4	5	20	3	7	3	5	43	116	126	128	24	25	36	16	15	21	1	1	1	5	2	21	6
14.9448	2	7	33	3	2	39	31	55	40	17	25	19	17	10	99	20	29	23	24	6	2	8	11	8	4	3	5	16	3	6	3	5	40	103	147	140	13	37	19	8	14	34	1	1	0	3	2	18	4
15.1524	3	6	33	2	3	39	30	55	34	14	22	24	17	10	102	15	41	14	19	5	3	10	8	7	3	2	5	11	5	4	2	4	47	76	144	86	14	25	23	18	15	21	1	1	2	3	1	16	3
15.3599	3	6	27	2	4	31	32	48	27	16	21	24	13	12	95	13	34	15	17	4	2	10	8	6	4	2	3	7	6	5	2	5	37	60	100	83	9	30	28	16	19	36	1	2	2	3	1	14	2
15.5675	4	4	20	2	4	25	25	50	21	13	18	26	8	10	100	16	36	13	18	7	1	5	4	8	4	2	2	7	3	5	5	3	29	43	93	94	10	32	22	19	14	13	1	1	2	5	2	10	5
15.7751	2	5	14	3	2	19	19	48	23	10	13	26	5	8	89	13	39	9	11	5	3	4	5	7	3	3	2	5	3	6	8	4	26	39	104	87	10	36	31	22	12	27	0	0	0	4	2	8	2
15.9826	3	3	14	4	3	17	20	37	20	10	11	22	5	8	95	7	39	6	11	4	2	3	7	10	2	3	1	5	4	7	10	3	24	27	92	90	10	36	18	19	25	32	1	1	1	5	1	9	4
16.1902	2	4	10	2	2	13	15	36	18	5	6	16	3	5	96	7	39	7	9	4	2	4	4	8	2	1	3	6	3	8	11	2	22	33	63	66	10	29	22	18	20	23	1	0	1	4	2	5	6
16.3978	2	4	6	1	4	11	13	27	17	6	3	9	4	5	97	8	35	8	8	4	3	7	5	4	3	2	3	6	2	4	11	4	19	18	48	57	8	35	25	28	13	20	1		1	3	0	5	2
16.6053	3	4	7	3	3	7	8	24	11	4	3	10	4	4	99	7	43	6	10	2	2	5	6	7	4	3	4	8	3	4	11	3	18	15	32	41	8	30	26	16	14	24	1		2	4	1	4	1
16.8129	2	3	7	1	3	10	7	20	8	2	3	8	5	3	79	4	37	4	7	4	1	4	5	8	5	2	3	7	6	5	10	2	21	16	25	33	12	15	20	21	15	29	1		1	6	1	3	5
17.0205	2	3	4	3	3	8	5	21	7	3	3	9	5	4	73	2	43	7	9	4	1	5	4	4	3	2	1	6	5	5	7	2	22	13	19	18	10	25	23	16	14	17	1		3	5	1	2	3
17.228	3	2	6	2	2	6	4	17	11	4	2	8	4	3	57	7	43	5	7	2	1	4	4	5	4	3	3	4	3	7	5	2	20	10	20	15	11	13	22	15	23	18	1		1	4	1	1	4
17.4356	2	3	4	1	2	4	6	15	8	3	1	9	5	2	42	5	34	2	4	3	1	5	3	7	2	4	3	5	3	6	2	2	15	19	13	12	9	17	31	38	20	18	1		1	6	1	3	6
17.6431	1	3	6	3	2	5	4	11	7	1	1	7	6	2	33	8	31	2	4	3	1	4	4	4	2	3	2	5	4	4	3	4	16	14	17	11	8	22	23	50	18	17			1	3	2	2	3
17.8507	1	2	4	2	3	3	6	7	7	1	2	7	3	2	31	6	30	4	4	3	1	4	3	6	3	2	3	4	2	6	2	1	19	16	14	5	10	16	32	35	11	24			1	5	1	1	5
18.0583	2	3	5	3	3	5	5	5	6	1	1	5	3	3	23	4	19	3	4	4	1	4	3	7	3	2	3	7	3	5	2	3	22	20	6	7	9	15	17	42	15	20			1	5	1	2	7
18.2658	2	3	2	3	2	5	3	6	6	3	2	7	3	2	16	5	17	3	7	3	1	4	4	7	3	2	2	6	6	6	1	2	19	26	12	15	10	16	23	36	30	15			1	4	1	2	2
18.4734	2	2	2	2	1	3	4	5	8	3	2	6	3	1	11	4	12	1	6	2	1	4	3	4	4	3	2	4	6	5	2	6	21	21	16	22	9	14	23	29	13	18			1	2	1	1	5
18.681	3	1	4	1	2	3	5	4	8	3	1	6	1	2	12	5	11	4	4	1	1	4	4	6	3	2	2	6	4	5	2	6	22	14	8	10	8	9	18	21	16	20			1	2	1	1	3
18.8885	3	3	3	2	1	2	4	2	11	3	2	3	1	2	10	2	5	2	3	4	1	2	4	5	3	1	2	7	6	4	2	4	22	11	9	8	15	12	29	29	30	28			2	3	1	1	2
19.0961	2	4	5	2	1	1	5	6	7	2	3	3	1	4	6	3	5	1	3	3	2	2	3	4	2	2	2	6	4	5	1	6	20	8	15	14	8	11	23	28	14	21			1	2	1	1	3
19.3037			2	2	2	2	4	3	12	1	2	3	1	3	6	3	3	1	2	4	2	2	2	6	3	2	1	6	3	8	2	9	13	11	8	11	4	8	19	41	18	16			1	3	1	1	1
19.5112			3	3	3	3	4	2	9	1	1	3	2	4	6	3	2	1	2	5	2	2	2	4	3	3	1	6	2	6	1	8	11	27	7	10	7	8	36	41	17	21			1	3	1	1	2
19.7188			2	2	2	2	5	4	12	1	1	2	2	4	6	2	1	3	2	3	1	3	1	3	3	4	2	5	3	5	1	6	15	18	10	4	9	7	34	39	21	21				2	0	1	5
19.9264			1	3	1	2	6	3	11	1	1	2	1	3	9	1	2	2	2	3	1	5	3	5	2	3	2	4	3	6	2	6	12	11	7	12	10	16	25	34	26	21				1	1	1	3
mCherry internalization profile: Longitudinal axis along the posterior portion of mid-intestine.
Distance (µm)	WT01	WT02	WT03	WT04	WT05	WT06	WT07	WT08	WT09	WT10	WT11	WT12	WT13	WT14	Dr-Vsp-/-01	Dr-Vsp-/-02	Dr-Vsp-/-03	Dr-Vsp-/-04	Dr-Vsp-/-05	Dr-Vsp-/-06	Dr-Vsp-/-07	Dr-Vsp-/-08	Dr-Vsp-/-09	Dr-Vsp-/-10	Dr-Vsp-/-11	Dr-Vsp-/-12	Dr-Vsp-/-13	Dr-Vsp-/-14
0	59	146	5	25	92	20	66	10	0	6	17	10	348	54	0	7	17	8	0	33	2	0	13	25	6	6	19	7
0.208	74	121	17	39	106	20	66	11	0	7	18	11	385	69	0	8	17	7	1	32	4	5	15	22	5	6	12	5
0.415	73	117	43	51	104	18	58	11	11	16	18	17	392	53	0	9	15	5	1	30	4	10	19	22	7	5	11	5
0.623	81	113	44	62	110	20	59	12	17	18	16	15	421	41	0	8	15	6	2	26	4	12	18	21	9	8	10	7
0.83	80	104	49	67	112	26	57	11	21	16	17	16	398	52	0	8	16	6	3	19	6	12	19	22	10	12	12	9
1.038	82	93	50	77	116	26	58	12	20	16	21	20	383	39	2	7	15	5	3	19	5	13	21	24	12	6	17	5
1.245	75	99	47	86	119	30	67	12	16	15	21	21	355	29	6	7	14	7	3	19	6	13	20	31	8	8	9	6
1.453	55	85	51	75	103	33	65	11	16	14	25	15	365	34	12	6	14	6	5	21	5	13	24	37	8	8	14	9
1.661	49	75	61	78	107	35	70	16	19	15	21	19	335	34	14	6	14	8	6	23	6	15	26	37	10	6	12	6
1.868	41	80	71	68	106	40	82	12	19	15	28	22	285	35	16	6	12	8	5	28	5	13	27	33	9	8	15	8
2.076	34	76	78	61	103	50	86	12	24	16	28	22	301	33	17	6	9	9	10	30	5	11	23	36	9	8	13	4
2.283	39	62	94	56	99	58	90	12	27	17	33	16	241	41	18	6	14	8	17	35	6	8	18	41	10	7	12	6
2.491	43	63	95	50	87	65	92	12	27	14	34	15	227	41	20	7	16	7	20	32	4	5	19	48	7	8	9	6
2.698	52	61	107	51	87	69	92	15	25	12	33	18	208	35	22	9	16	4	17	32	5	6	23	55	9	10	13	7
2.906	67	65	100	52	86	75	89	12	30	14	34	21	204	49	24	11	17	7	15	35	5	8	22	59	8	8	9	4
3.113	68	55	113	63	88	75	92	14	35	17	31	18	184	35	24	13	18	6	17	36	4	8	23	54	8	9	9	5
3.321	79	53	112	61	80	75	90	12	33	12	27	15	212	56	24	17	16	5	14	34	5	8	24	53	10	6	15	6
3.529	87	47	119	62	71	71	84	15	30	12	24	18	202	67	23	21	18	8	13	34	5	7	28	53	8	6	10	6
3.736	79	42	126	69	67	60	96	15	36	13	23	26	189	51	20	24	17	7	13	35	6	6	26	43	7	9	9	5
3.944	78	37	132	68	70	48	101	15	31	13	23	33	197	54	21	26	14	8	12	34	6	6	30	28	8	10	9	4
4.151	71	39	125	79	68	42	94	16	34	16	20	34	193	70	22	32	16	6	12	34	4	5	31	23	9	7	12	3
4.359	74	41	141	75	67	42	87	12	30	20	20	33	188	55	20	44	14	7	11	34	4	7	28	24	11	8	16	6
4.566	92	45	133	80	71	33	88	14	26	18	19	33	180	45	19	59	18	10	12	30	5	7	32	24	13	14	14	3
4.774	96	52	125	78	70	22	89	16	28	19	23	42	184	65	19	68	21	10	12	28	5	6	33	24	12	11	19	4
4.982	108	57	119	86	59	21	89	12	31	20	18	39	166	40	18	68	22	7	10	28	5	7	34	22	11	7	11	4
5.189	91	70	120	89	59	18	85	12	29	18	16	38	179	44	18	63	16	6	12	27	5	6	30	22	13	6	20	4
5.397	94	80	123	85	59	15	97	12	33	15	17	35	184	51	17	54	20	5	13	31	5	7	26	24	18	7	14	6
5.604	84	71	123	78	52	14	111	15	24	19	16	38	187	46	17	48	26	7	11	30	6	11	30	26	21	10	15	8
5.812	71	71	119	67	51	15	114	15	23	18	14	36	175	52	16	46	29	9	10	30	8	12	27	23	26	13	19	7
6.019	58	80	117	64	50	15	107	13	28	16	14	21	192	49	17	40	26	9	13	29	10	12	24	29	36	7	19	7
6.227	55	82	129	57	52	17	109	12	24	14	22	15	169	45	20	34	25	9	11	28	9	12	23	33	44	9	13	3
6.435	63	95	125	49	48	15	102	12	24	15	20	23	188	51	19	30	25	10	11	33	7	14	19	38	51	6	15	5
6.642	65	104	114	43	45	13	91	14	23	17	21	25	206	56	20	30	26	7	12	38	9	15	19	34	56	8	13	7
6.85	67	117	116	44	36	15	90	15	25	18	20	20	191	57	21	34	24	7	9	42	10	17	21	34	58	10	11	7
7.057	62	104	117	48	43	15	79	16	23	20	19	21	210	54	23	40	20	9	9	42	9	16	17	31	65	12	14	6
7.265	60	88	115	51	30	21	89	12	22	20	18	27	227	53	27	46	24	6	8	39	8	20	20	26	72	10	13	5
7.472	60	75	115	50	30	25	85	16	25	22	17	40	185	60	26	46	22	7	9	38	7	20	16	27	79	9	12	5
7.68	59	78	114	49	33	29	84	15	25	23	13	63	181	52	25	41	22	8	12	38	9	19	17	24	78	9	16	7
7.888	64	73	121	43	44	35	81	19	19	21	15	84	175	55	24	34	19	7	12	39	10	16	18	24	80	8	15	10
8.095	63	69	125	46	57	48	76	19	20	22	21	96	152	54	24	33	16	7	11	40	12	16	20	23	75	7	13	6
8.303	55	61	129	55	67	49	77	19	19	23	20	105	165	35	22	33	15	8	9	39	10	15	20	22	70	11	12	9
8.51	64	71	127	55	75	40	90	21	22	27	14	121	204	47	22	24	14	9	6	33	10	15	25	20	70	9	11	4
8.718	59	73	130	46	75	39	98	22	23	27	11	129	201	48	20	15	16	8	7	31	9	11	22	31	66	9	11	6
8.925	74	65	130	46	93	44	117	22	26	27	13	130	216	33	22	8	12	9	10	28	8	11	24	33	64	7	14	7
9.133	75	59	119	45	84	51	134	22	27	28	17	143	229	35	21	6	15	8	9	29	8	9	22	29	55	8	14	5
9.34	87	61	113	42	108	53	157	24	31	29	15	145	226	37	20	6	14	6	9	30	7	9	18	26	50	8	14	7
9.548	99	62	96	42	102	57	169	24	26	27	15	142	236	34	18	8	14	6	9	29	7	8	21	25	54	12	12	4
9.756	113	66	85	38	93	58	175	23	32	28	14	139	242	39	17	9	14	9	9	31	6	10	23	24	50	10	11	8
9.963	102	72	85	39	104	61	183	25	34	32	19	131	250	38	14	10	17	9	8	30	7	9	21	26	46	12	17	7
10.171	98	70	97	39	107	67	213	25	32	33	25	117	259	34	12	11	20	9	9	29	8	10	24	27	48	10	15	6
10.378	100	76	102	39	112	67	208	21	28	30	23	109	230	27	12	14	19	8	13	26	12	11	18	26	58	6	15	6
10.586	109	74	95	36	123	64	212	25	27	27	19	107	220	35	13	21	22	9	14	28	11	10	19	23	56	9	10	4
10.793	103	71	110	34	121	51	204	19	26	30	20	92	199	41	11	32	22	9	16	26	11	13	19	24	60	7	15	4
11.001	96	71	114	28	117	46	207	22	23	38	21	74	177	44	11	39	23	8	16	28	10	15	21	24	59	11	15	4
11.209	78	100	123	27	118	42	199	27	24	39	30	53	133	45	10	43	22	8	15	34	9	18	24	27	61	11	13	8
11.416	69	119	110	27	106	44	194	25	22	34	34	49	190	45	12	44	24	8	15	33	11	16	26	30	63	7	11	7
11.624	56	136	111	33	91	39	207	23	21	30	40	41	166	46	11	42	29	8	16	28	10	16	23	28	64	6	15	6
11.831	47	137	109	35	88	33	226	26	19	27	42	29	151	49	11	37	21	9	17	28	8	15	17	32	64	7	12	8
12.039	43	102	114	32	86	27	226	21	19	26	43	23	165	49	11	31	24	8	16	26	7	15	18	33	69	8	13	8
12.246	51	91	126	29	85	25	216	21	17	24	42	37	143	49	10	25	21	6	13	25	10	17	18	37	60	11	19	6
12.454	60	112	129	32	90	28	189	18	20	20	42	46	105	64	11	22	20	9	14	24	10	18	14	34	58	7	17	9
12.662	72	127	139	29	95	29	182	17	20	18	45	50	108	68	11	22	17	10	13	22	9	16	19	33	53	6	18	4
12.869	81	132	152	29	92	35	168	16	18	16	52	47	118	63	11	22	13	9	10	24	8	14	22	30	57	6	11	9
13.077	101	112	154	37	97	37	181	14	18	18	50	49	160	78	11	27	13	8	9	23	12	15	21	25	54	6	20	9
13.284	116	85	170	35	93	37	175	15	20	18	48	58	143	69	11	37	13	7	8	24	13	17	24	25	42	6	14	5
13.492	137	59	174	33	90	31	179	16	17	18	51	37	166	71	12	44	14	7	7	28	15	17	26	23	43	7	16	9
13.699	151	55	175	33	92	40	156	18	19	25	50	28	169	85	14	50	16	6	8	32	13	13	27	22	47	9	15	5
13.907	148	63	183	35	95	41	150	13	22	27	50	23	202	93	15	54	13	7	8	34	13	11	23	18	47	6	18	8
14.115	140	61	182	32	105	39	151	17	16	28	51	25	217	77	15	56	15	8	9	36	16	11	27	19	45	7	11	7
14.322	109	76	188	33	115	40	159	15	18	30	46	24	217	87	14	50	15	9	8	38	17	9	21	22	40	9	13	9
14.53	89	91	206	37	118	40	160	16	18	31	47	21	236	73	13	49	17	10	8	36	16	8	22	23	46	11	11	11
14.737	80	105	230	34	134	35	152	20	18	30	45	21	252	78	13	47	13	7	8	31	15	8	18	24	50	9	11	9
14.945	69	141	228	31	132	31	138	19	19	31	42	19	297	95	13	49	14	9	8	29	18	7	13	20	46	8	15	11
15.152	64	164	213	24	152	32	126	17	16	32	33	25	247	81	17	49	14	8	8	25	20	6	10	22	51	8	11	9
15.36	62	180	189	23	146	32	119	22	23	37	31	33	240	76	16	48	14	6	10	26	17	7	9	20	45	10	10	8
15.567	56	173	204	27	142	28	127	24	23	41	32	25	189	81	14	46	15	7	11	25	18	8	6	22	37	12	12	15
15.775	53	166	196	27	157	30	140	28	25	36	26	24	220	87	14	41	14	8	9	22	20	10	5	25	37	9	15	16
15.983	56	143	192	26	147	28	146	33	22	32	20	34	184	64	12	30	17	8	8	21	21	11	5	29	41	12	11	18
16.19	46	108	179	26	164	24	148	34	20	33	22	35	181	70	11	20	17	9	7	20	17	9	5	29	47	9	11	27
16.398	35	89	152	27	165	20	163	31	20	33	22	37	190	58	10	14	18	8	7	19	16	10	4	25	44	12	19	23
16.605	40	85	149	31	164	18	156	40	18	34	20	41	205	49	8	12	20	10	8	17	18	11	4	22	38	12	13	26
16.813	42	72	129	36	174	18	181	44	21	28	17	38	197	35	7	8	20	9	10	17	13	12	4	23	41	13	18	28
17.02	41	75	128	36	177	16	178	42	21	26	16	51	185	45	7	6	21	8	11	19	13	14	4	23	40	11	14	30
17.228	50	71	140	33	174	15	173	52	22	28	14	55	177	58	6	6	27	8	10	22	14	16	5	22	49	8	16	27
17.436	62	60	161	32	164	21	151	50	17	26	12	50	157	44	6	8	27	8	12	23	12	14	6	20	41	13	13	27
17.643	74	64	166	30	161	25	158	50	15	21	14	53	160	47	6	10	26	7	11	23	16	17	7	19	40	15	17	35
17.851	82	63	169	29	146	31	136	55	21	23	12	52	165	34	6	16	24	7	13	21	12	20	5	16	40	15	12	38
18.058	85	53	161	30	133	33	128	48	18	26	14	62	176	41	6	19	22	9	16	20	12	19	6	18	40	17	11	29
18.266	89	56	163	29	122	32	119	42	17	34	14	52	203	45	6	18	22	7	18	17	11	23	5	14	38	16	13	46
18.473	93	46	191	32	88	41	130	47	16	37	14	52	223	45	6	19	21	7	19	19	12	22	7	17	38	16	14	46
18.681	103	42	191	32	76	50	127	43	19	37	15	38	215	42	6	22	21	8	18	20	10	23	9	15	37	12	21	37
18.889	97	54	192	31	75	58	121	47	21	34	16	28	256	38	6	21	23	10	13	22	10	25	11	14	40	12	16	40
19.096	98	62	170	30	78	70	115	46	22	34	22	26	260	54	7	19	24	9	10	24	10	25	13	13	41	11	23	42
19.304	83	81	158	37	82	74	99	45	17	40	26	40	229	44	7	19	22	7	10	27	10	24	16	11	40	9	15	54
19.511	67	80	157	35	90	86	100	42	19	46	25	43	211	38	6	19	22	7	11	26	9	28	17	11	39	15	17	65
19.719	68	76	143	35	86	95	95	37	20	49	25	51	185	41	5	20	20	8	12	28	9	27	16	10	45	12	26	82
19.926	66	77	130	30	89	100	90	36	25	52	25	54	151	39	5	25	25	8	13	32	8	26	18	13	44	15	26	90
20.134	62	73	122	28	85	108	94	44	22	48	28	56	130	33	6	31	22	8	13	36	8	23	18	14	47	14	43	115
20.342	59	82	130	28	100	110	104	45	19	48	29	46	144	44	6	36	24	8	14	34	8	25	22	16	55	11	53	117
20.549	50	84	152	25	106	122	104	48	15	47	27	49	135	57	7	40	21	6	19	34	7	27	22	16	58	14	76	135
20.757	43	92	162	25	98	114	99	52	18	41	26	55	128	48	7	41	24	8	20	35	7	26	22	14	54	11	82	141
20.964	39	81	170	22	99	104	117	44	18	44	23	46	113	43	7	41	24	8	20	34	7	24	28	11	50	18	117	148
21.172	38	82	164	20	103	95	142	44	16	44	24	52	107	48	7	39	24	8	19	34	9	25	33	12	46	14	138	140
21.379	42	86	163	20	110	80	146	45	14	48	20	79	125	42	7	46	26	8	16	36	9	23	30	13	43	13	142	159
21.587	41	87	153	18	130	82	166	39	18	48	21	98	125	50	8	52	26	10	16	36	9	20	27	17	37	14	156	140
21.794	43	86	161	22	149	86	177	32	19	44	16	111	127	50	9	59	26	11	17	34	9	19	30	18	33	18	171	131
22.002	45	72	185	18	165	87	175	36	18	43	17	132	108	57	10	63	27	12	16	36	10	18	22	25	32	11	148	132
22.21	50	61	227	14	162	77	172	32	20	43	17	139	137	63	12	60	34	11	14	31	9	16	24	26	33	17	156	135
22.417	56	53	254	13	156	72	182	29	23	45	20	154	112	62	12	61	34	11	13	26	8	14	23	25	32	16	158	126
22.625	63	54	254	11	159	60	195	30	23	40	23	160	120	64	13	57	31	12	12	26	9	14	20	28	39	14	142	120
22.832	74	48	251	13	161	50	193	26	21	41	21	135	126	68	12	56	28	12	14	29	9	14	23	25	36	20	152	106
23.04	78	41	231	14	165	47	179	22	18	46	25	125	127	74	13	50	23	13	18	32	10	16	22	24	34	18	123	86
23.247	83	38	218	14	158	40	177	24	21	51	26	97	140	52	12	48	23	12	18	34	9	14	26	26	35	23	124	79
23.455	80	30	201	14	155	42	171	27	23	54	29	88	153	58	11	44	22	12	19	35	11	15	26	29	43	27	113	70
23.663	80	38	177	13	159	39	149	25	19	48	30	105	158	65	11	42	22	11	19	30	10	16	23	32	39	25	98	72
23.87	68	40	159	16	153	40	159	28	18	44	34	119	176	56	10	42	19	13	20	30	11	14	22	28	43	30	92	74
24.078	66	53	148	17	151	41	146	27	19	43	43	143	176	65	11	45	18	8	20	29	10	17	21	23	40	30	77	86
24.285	63	58	136	16	160	40	119	24	22	40	43	163	165	64	10	48	16	8	20	27	8	19	20	24	37	29	67	93
24.493	54	75	123	16	147	44	107	22	16	34	50	191	152	61	9	49	18	8	18	27	9	23	25	26	39	24	84	86
24.7	55	93	118	17	148	43	102	17	16	32	48	178	168	86	7	49	18	9	14	27	9	23	22	31	43	25	107	95
24.908	54	105	121	20	151	40	88	17	21	33	48	191	166	70	6	51	18	9	13	28	9	24	21	32	53	31	137	92
25.116	49	104	135	22	147	51	82	22	16	30	64	197	148	65	7	53	16	9	11	26	9	23	23	31	48	26	151	104
25.323	62	84	136	20	141	51	64	18	18	29	48	188	185	62	6	50	16	7	13	29	12	27	17	28	55	34	155	107
25.531	63	68	141	21	131	49	52	19	22	24	45	208	135	69	6	46	17	6	11	31	9	32	22	34	61	37	174	106
25.738	56	67	141	24	144	57	68	18	21	22	48	195	151	78	6	41	17	6	10	31	11	33	24	36	59	49	174	99
25.946	51	68	134	26	155	66	66	20	23	26	43	189	157	65	6	35	14	5	10	28	9	27	21	34	55	56	176	100
26.153	62	72	127	29	173	61	78	20	25	27	40	189	156	76	6	29	17	6	10	24	9	26	28	36	51	50	186	96
26.361	61	61	113	31	163	73	99	24	23	25	44	188	156	88	5	28	19	7	11	27	10	24	26	33	48	57	166	98
26.569	74	64	102	29	174	69	115	27	22	22	50	174	194	69	6	29	23	5	9	30	11	22	24	28	48	67	140	78
26.776	101	67	100	28	174	64	132	31	23	24	46	161	174	67	7	29	25	10	12	34	11	22	22	23	48	60	139	85
26.984	102	64	110	26	150	59	127	35	21	25	36	146	174	69	6	31	23	8	15	39	11	24	24	18	48	67	139	78
27.191	95	65	113	28	152	72	133	34	29	26	39	146	166	56	4	30	28	7	19	41	12	23	27	18	46	64	176	59
27.399	75	60	118	27	139	76	126	37	30	27	33	146	193	56	5	30	26	7	20	45	11	24	21	17	43	61	190	46
27.606	74	64	125	33	127	93	130	31	23	30	34	159	159	54	6	30	27	9	19	45	15	24	22	14	42	57	195	48
27.814	77	73	138	27	111	101	132	35	28	27	30	167	174	50	6	31	30	10	17	48	17	23	21	16	42	48	187	67
28.021	90	66	158	29	111	122	140	39	21	26	31	173	163	64	5	36	26	9	17	50	15	21	24	17	39	41	191	82
28.229	107	67	172	26	104	153	135	44	28	28	28	172	146	42	6	44	24	7	22	49	12	18	26	15	34	31	187	82
28.437	125	71	153	32	116	193	136	47	26	27	26	161	143	38	7	53	24	6	18	43	15	20	23	14	31	22	180	94
28.644	120	87	146	27	104	215	123	47	21	28	21	143	117	48	9	62	24	7	15	38	15	20	27	11	33	26	158	87
28.852	105	93	121	27	103	217	116	46	26	30	21	134	115	75	8	66	23	9	18	35	16	23	30	15	40	20	156	74
29.059	82	93	114	27	99	216	124	41	20	31	23	139	129	67	8	69	24	7	17	31	14	27	30	14	45	18	146	62
29.267	70	82	110	21	102	202	139	45	19	33	25	130	127	50	9	70	23	9	18	28	13	33	28	18	42	17	110	51
29.474	65	72	89	22	98	195	145	45	21	35	24	118	124	52	10	69	21	8	20	27	10	36	31	19	45	17	95	58
29.682	67	73	106	23	83	191	136	36	22	32	28	100	131	50	9	70	23	10	16	26	11	38	26	21	51	16	92	55
29.89	65	78	111	23	87	168	141	45	23	34	29	113	129	54	9	68	26	8	16	29	11	40	27	24	59	19	81	83
30.097	65	77	137	22	91	165	140	43	17	39	29	124	119	49	9	56	27	8	15	27	13	38	32	27	57	20	74	69
30.305	64	78	144	19	94	169	138	47	16	37	33	115	111	57	9	45	28	7	15	30	10	38	32	31	58	22	66	78
30.512	56	78	142	19	104	172	136	46	20	37	38	125	137	43	8	35	31	7	14	32	9	36	32	33	57	24	59	77
30.72	55	80	138	19	99	178	128	49	20	35	40	112	141	54	7	29	32	9	17	35	8	35	29	35	61	30	41	64
30.927	51	103	112	20	97	178	135	51	21	37	38	102	123	68	7	22	36	8	16	34	9	40	29	33	60	29	35	57
31.135	55	127	78	21	94	174	131	47	22	44	40	111	121	63	6	18	36	7	18	28	9	35	27	27	67	25	32	56
31.343	70	144	68	32	89	172	113	50	21	47	42	109	147	74	7	21	35	7	17	27	8	32	23	33	69	35	29	37
31.55	78	133	59	35	96	172	98	48	17	47	37	121	148	63	6	26	30	9	18	30	9	27	21	30	61	41	36	36
31.758	73	103	74	40	100	173	72	46	20	56	33	107	177	66	7	29	28	9	17	30	8	25	19	28	56	46	37	41
31.965	76	70	88	39	98	181	59	41	22	66	28	130	185	72	8	35	28	7	21	30	8	23	16	24	50	46	31	59
32.173	75	62	103	38	95	168	59	41	16	66	30	129	158	77	9	39	23	6	21	28	10	18	17	21	52	50	25	72
32.38	82	48	118	46	101	151	57	43	16	66	39	159	156	74	9	45	22	8	20	27	9	17	19	21	50	55	29	80
32.588	90	50	137	41	95	136	51	39	20	64	28	179	185	93	10	53	23	7	24	30	7	19	17	20	51	54	30	84
32.796	96	46	158	35	85	115	65	36	16	63	28	190	182	65	11	54	22	6	25	32	8	18	17	20	49	62	33	130
33.003	111	54	176	38	87	108	75	35	17	63	29	220	193	72	9	54	19	8	24	35	8	16	23	23	45	59	35	165
33.211	115	54	187	36	77	82	68	32	16	64	27	237	175	71	9	51	22	7	22	33	7	15	20	22	41	59	25	168
33.418	91	65	194	36	90	77	69	34	16	67	24	223	206	78	11	51	24	8	19	34	6	13	19	20	39	52	21	177
33.626	85	75	204	34	84	83	77	35	20	67	24	203	221	81	11	50	29	8	18	39	7	12	19	17	35	63	28	181
33.833	69	75	179	34	86	76	66	34	19	54	24	198	173	72	11	46	29	10	16	40	8	12	17	21	36	64	24	177
34.041	61	86	168	32	95	74	62	37	22	46	20	188	177	76	10	43	30	11	18	38	8	13	17	18	33	52	25	177
34.248	55	98	179	32	102	65	57	39	17	41	23	170	176	67	10	35	31	11	16	32	8	13	20	19	32	60	21	186
34.456	59	106	198	20	91	54	68	41	14	37	22	179	143	87	9	34	32	12	17	29	8	12	17	20	37	57	28	186
34.664	65	98	207	19	83	54	72	41	14	33	22	173	123	81	8	34	34	12	15	30	7	14	17	19	37	45	30	176
34.871	62	84	250	16	72	66	72	42	16	29	16	146	150	63	6	39	35	11	16	33	6	13	16	26	44	57	42	154
35.079	53	80	269	14	61	58	79	39	22	31	15	149	109	50	7	42	36	12	17	36	7	10	19	25	45	51	45	141
35.286	56	93	283	14	57	57	80	35	21	31	14	171	118	67	6	42	36	13	16	42	11	10	17	21	51	54	40	144
35.494	59	89	264	17	58	53	76	34	21	32	20	158	101	62	6	44	35	9	11	43	10	10	20	20	56	72	48	141
35.701	64	90	258	19	60	56	81	36	21	34	22	141	104	67	5	48	37	7	12	41	9	12	21	22	54	71	42	144
35.909	68	81	243	18	64	47	86	34	23	34	24	135	102	64	6	46	36	6	14	37	8	11	23	23	61	86	38	132
36.117	73	70	226	19	62	49	90	31	20	37	26	96	96	76	5	45	31	7	14	36	8	11	25	22	65	86	38	118
36.324	49	67	214	25	73	54	73	35	17	44	28	115	99	77	5	43	29	9	11	30	11	14	27	19	57	86	37	108
36.532	37	65	179	23	77	65	68	36	19	44	30	126	90	85	5	39	29	10	12	24	10	12	29	17	57	82	36	100
36.739	31	76	162	29	96	71	68	35	21	48	31	99	101	93	6	37	31	10	13	24	11	14	31	17	57	68	53	114
36.947	33	73	121	30	113	86	57	36	15	55	33	100	97	84	7	31	31	9	12	23	12	14	28	16	60	74	47	113
37.154	45	75	91	30	108	114	50	37	17	58	37	130	98	81	7	30	29	10	13	26	9	13	27	21	58	63	45	112
37.362	50	73	92	30	107	125	43	37	18	62	32	140	103	94	6	33	27	11	13	26	10	14	20	28	63	56	51	132
37.57	55	80	112	29	106	121	50	40	14	67	34	152	123	86	6	34	23	13	12	23	8	17	18	27	58	49	60	102
37.777	61	90	116	35	105	110	42	37	14	66	27	167	134	92	7	38	21	11	17	22	9	16	18	31	60	45	57	114
37.985	67	75	116	32	98	104	44	42	18	68	27	186	158	93	6	44	18	11	15	22	12	14	21	34	55	37	60	106
38.192	67	62	117	44	89	86	49	43	20	68	19	205	129	98	8	49	19	11	14	23	9	12	22	31	50	32	69	98
38.4	69	47	112	39	90	79	51	47	18	60	23	215	144	78	7	55	18	11	12	22	10	13	21	33	51	25	72	96
38.607	71	43	117	39	89	82	55	45	23	55	15	186	148	81	7	57	20	13	13	21	11	13	23	32	50	26	80	100
38.815	62	41	112	47	86	86	60	56	21	50	18	199	144	84	7	53	18	14	14	21	9	13	22	34	47	25	82	119
39.022	65	36	114	48	91	88	66	57	20	47	24	220	172	88	7	46	15	14	13	21	9	14	19	31	52	33	85	109
39.23	63	49	115	35	94	95	68	51	26	45	29	231	139	95	6	49	18	13	17	20	11	15	23	30	51	30	77	122
39.438	62	57	114	43	91	105	73	54	22	45	28	232	170	86	7	46	16	14	19	21	9	14	22	28	46	26	83	121
39.645	63	65	115	39	106	113	75	51	19	43	26	257	157	76	8	46	18	16	21	21	8	13	24	29	44	32	98	118
39.853	64	72	115	37	115	110	74	50	25	39	31	275	129	112	8	38	18	13	18	21	9	15	26	28	43	26	67	135
40.06	68	67	109	40	112	107	66	46	24	42	35	269	131	97	7	31	16	12	17	26	10	14	26	27	46	24	87	129
40.268	72	65	108	35	120	113	60	54	23	42	28	260	139	101	8	23	19	12	16	33	11	13	30	21	47	26	91	132
40.475	75	67	100	35	129	113	66	55	19	40	29	276	120	108	8	17	18	12	18	37	8	14	27	19	39	26	93	113
40.683	71	63	99	34	132	116	67	53	20	39	26	284	129	102	7	19	19	10	15	42	7	14	27	17	44	30	84	117
40.891	83	64	93	34	139	120	64	58	21	36	26	260	122	99	8	20	18	9	14	50	11	15	24	13	39	30	60	126
41.098	65	72	93	29	146	108	63	51	22	32	24	258	134	69	10	18	23	13	14	57	10	14	27	13	38	23	47	112
41.306	61	79	90	24	151	105	64	51	25	36	22	215	125	78	8	18	23	13	13	60	10	16	24	20	40	22	42	124
41.513	58	82	85	18	154	106	72	54	25	42	20	220	131	90	7	19	23	13	12	60	10	21	22	21	42	31	35	119
41.721	65	78	74	19	154	108	68	48	22	46	20	211	142	83	6	21	22	12	14	59	11	23	18	26	38	25	43	116
41.928	58	75	76	17	138	108	76	43	22	43	17	204	171	87	6	21	21	12	11	55	10	25	20	31	41	31	33	104
42.136	64	74	71	15	143	110	80	43	22	42	19	223	202	75	7	24	20	12	11	52	8	28	22	33	45	26	42	111
42.344	59	73	61	17	141	118	104	45	20	35	21	226	231	86	9	26	24	11	10	49	8	32	21	41	45	25	42	107
42.551	58	75	69	17	136	116	123	47	23	29	19	205	263	96	10	29	22	10	10	46	8	31	22	43	50	32	43	103
42.759	55	76	80	15	142	122	123	37	31	28	19	202	274	80	10	31	23	11	10	41	8	35	26	40	49	32	46	103
42.966	62	79	97	13	138	129	122	41	27	34	16	206	270	80	9	38	29	10	7	37	10	35	23	43	53	33	60	99
43.174	91	70	127	12	126	124	128	40	37	37	13	226	297	71	9	42	29	12	9	31	10	36	26	41	53	33	70	96
43.381	106	62	146	11	101	104	101	41	36	32	17	251	249	81	8	40	31	16	10	30	11	37	23	37	51	32	63	97
43.589	126	54	151	11	71	85	93	44	35	33	16	250	248	97	7	34	28	23	9	27	8	35	23	32	61	38	73	98
43.797	128	55	148	11	48	67	93	39	33	37	13	262	216	92	7	32	32	24	9	27	9	36	26	27	59	38	59	92
44.004	136	59	157	13	32	55	71	39	32	39	17	234	209	76	7	26	34	25	9	30	8	38	26	28	63	41	44	92
44.212	122	54	143	18	22	49	67	39	32	44	16	195	251	92	9	20	31	22	9	28	11	39	26	23	69	41	44	76
44.419	104	49	134	24	24	51	53	35	34	39	17	192	254	95	9	18	32	25	8	26	11	40	24	19	75	55	37	66
44.627	87	60	113	35	25	55	50	35	35	38	15	191	228	98	9	17	34	23	7	22	11	39	25	18	77	48	47	48
44.834	70	73	109	34	36	56	54	36	25	40	19	205	269	105	9	14	32	21	9	24	7	34	25	14	83	57	42	46
45.042	63	100	107	41	46	60	64	42	30	36	17	178	282	105	9	14	31	21	10	22	10	30	25	19	79	67	47	54
45.249	60	139	110	40	68	72	76	35	25	37	15	170	218	118	9	12	29	19	8	21	12	27	21	19	74	70	53	55
45.457	67	158	102	40	89	85	93	42	27	39	22	165	200	117	8	9	31	16	9	21	12	22	19	22	76	74	62	54
45.665	75	154	91	39	107	90	100	49	25	41	30	161	190	119	7	8	25	15	10	23	14	19	14	21	69	71	64	59
45.872	84	146	89	44	114	96	104	55	27	42	27	147	182	119	7	8	31	13	11	25	14	19	14	20	73	73	78	66
46.08	61	112	83	50	115	100	122	53	21	45	35	156	132	107	7	6	27	14	11	29	10	17	18	18	75	78	100	68
46.287	52	84	91	47	121	101	131	56	20	48	37	142	92	93	6	7	31	12	8	32	10	16	21	19	78	67	98	68
46.495	45	81	111	43	122	96	138	55	18	47	35	137	114	90	5	10	32	15	9	35	10	15	17	18	73	65	105	60
46.702	36	83	107	44	105	98	134	54	22	53	35	176	105	76	5	12	32	15	10	37	11	14	14	20	61	63	81	64
46.91	36	76	102	43	119	104	114	46	23	52	37	175	86	73	6	15	30	13	8	38	13	14	11	21	64	65	73	66
47.118	39	80	96	45	118	94	110	45	21	44	33	171	82	59	6	15	26	11	9	44	13	12	13	20	63	59	77	58
47.325	37	86	87	41	119	83	102	42	18	39	34	197	72	63	6	15	22	12	8	48	17	12	11	20	61	59	86	72
47.533	41	84	79	48	129	89	86	46	23	41	37	249	79	65	6	17	24	10	8	51	16	12	10	20	57	54	87	66
47.74	43	79	75	53	157	86	74	56	20	41	30	264	67	47	6	18	20	10	8	47	13	13	12	23	53	57	83	69
47.948	45	71	80	50	161	78	79	49	19	40	35	253	75	56	5	19	21	12	9	47	15	14	17	21	48	55	92	71
48.155	43	68	85	49	159	71	72	46	15	38	32	297	86	52	5	18	22	12	9	45	16	14	14	22	46	38	82	77
48.363	43	76	93	46	165	65	75	49	18	32	26	347	79	42	4	16	25	11	8	46	17	17	15	20	40	43	94	75
48.571	51	67	105	41	167	55	83	52	24	28	25	352	99	54	5	16	23	11	10	41	15	17	16	19	38	44	104	85
48.778	53	62	116	42	170	54	58	57	28	27	25	371	96	55	5	14	21	11	8	37	15	19	19	17	35	43	119	99
48.986	56	57	144	38	170	56	55	51	28	27	16	345	107	42	6	14	18	12	10	38	18	21	18	18	34	35	108	92
49.193	57	44	158	32	149	47	64	44	32	26	15	342	108	68	6	15	17	11	11	37	18	23	20	19	31	33	123	94
49.401	45	37	178	26	140	55	67	43	32	24	17	321	87	71	5	15	17	11	11	33	17	18	21	17	26	37	104	84
49.608	39	31	168	22	108	49	69	42	36	22	19	304	104	85	6	16	16	10	10	35	16	21	18	16	26	29	94	82
49.816	32	35	168	17	105	54	67	40	31	24	14	261	107	81	7	15	17	12	12	33	15	26	23	17	28	20	80	78
50.024	31	34	153	17	105	52	66	41	28	28	17	227	100	88	6	14	18	11	13	32	14	30	22	17	22	21	95	76
50.231	34	43	144	16	97	57	68	50	31	30	20	207	107	101	6	12	21	11	13	30	13	33	18	15	24	26	87	77
50.439	36	42	162	14	79	55	59	41	30	29	21	178	109	84	7	12	25	17	13	28	10	34	16	14	26	31	95	74
50.646	36	50	171	13	71	55	62	34	33	28	22	165	103	97	8	14	26	18	11	28	12	36	14	20	26	20	114	74
50.854	37	57	168	16	76	53	58	34	28	28	32	143	86	80	8	13	29	17	14	26	14	40	13	21	27	24	124	84
51.061	36	56	165	17	75	53	51	35	22	32	24	154	102	93	9	14	30	20	16	22	11	42	14	24	26	28	116	73
51.269	45	56	173	18	72	50	58	34	22	32	23	137	106	78	11	17	33	21	11	20	13	45	13	27	24	41	119	72
51.476	53	60	173	19	75	55	54	33	22	30	25	136	107	83	12	20	34	23	12	22	12	48	16	30	23	46	123	71
51.684	55	55	166	19	77	54	55	33	23	29	18	118	111	85	12	22	31	28	17	20	14	44	15	25	23	74	138	69
51.892	56	41	135	19	76	58	58	32	16	29	22	109	120	89	11	22	32	32	15	18	10	44	16	26	23	104	134	67
52.099	51	32	105	23	75	59	56	23	17	33	22	123	127	82	9	23	35	29	15	15	10	45	14	26	22	138	129	73
52.307	40	35	83	31	87	60	55	21	18	38	23	141	118	74	9	21	37	30	14	17	9	40	13	27	20	164	122	72
52.514	34	38	65	35	72	60	68	21	15	45	25	151	134	69	10	17	37	30	13	21	12	39	17	25	24	192	103	73
52.722	33	37	67	38	62	60	59	23	19	51	31	176	147	54	10	14	36	30	14	27	13	34	17	22	26	211	116	81
52.929	37	29	61	30	79	68	53	25	19	53	27	185	182	39	9	11	36	27	17	30	9	28	18	20	28	222	117	72
53.137	43	26	69	33	88	73	54	21	16	54	22	218	200	58	9	11	34	20	20	31	11	30	18	21	30	244	125	83
53.345	44	36	80	37	90	70	53	22	18	56	24	210	198	56	9	10	34	17	23	34	12	28	19	19	28	250	145	70
53.552	47	43	100	32	89	72	51	19	26	54	24	223	205	74	9	9	32	18	21	36	15	23	15	17	25	255	119	84
53.76	49	45	119	37	84	61	53	19	27	50	26	219	188	85	9	9	33	13	19	34	13	22	15	20	26	281	128	81
53.967	53	47	135	46	78	64	60	23	35	53	21	232	195	85	9	9	32	16	21	35	15	22	17	22	26	270	110	69
54.175	46	52	147	44	72	71	62	26	40	53	20	238	173	101	10	10	25	15	18	42	15	27	22	26	26	279	106	52
54.382	42	38	150	34	79	68	64	28	43	56	23	271	182	108	10	11	28	16	14	37	15	22	26	28	31	323	113	61
54.59	48	44	155	31	77	78	70	25	39	52	25	269	199	103	10	14	27	17	10	35	16	25	35	39	32	309	120	57
54.798	39	37	154	38	82	72	78	26	34	49	29	279	195	139	9	16	27	16	9	38	17	26	36	43	36	302	149	66
55.005	52	40	155	32	77	67	77	25	35	40	32	255	201	128	9	18	25	18	8	35	22	26	33	41	32	306	155	58
55.213	60	37	138	33	84	72	76	27	39	41	34	253	166	117	9	21	27	16	11	33	25	29	32	44	35	306	162	55
55.42	57	38	127	31	90	82	78	31	48	38	37	266	152	121	7	24	26	16	13	33	28	30	31	47	44	285	145	55
55.628	73	37	120	32	88	79	73	34	46	37	40	243	148	147	7	27	23	20	14	30	27	30	22	52	46	304	151	63
55.835	87	37	111	32	81	76	76	37	41	38	35	243	131	145	8	26	19	18	13	27	26	27	17	48	44	286	138	47
56.043	85	48	113	28	81	85	77	38	38	39	31	229	108	148	7	26	18	20	15	26	30	21	13	40	47	280	119	41
56.251	85	51	115	29	75	86	76	34	41	45	28	203	133	154	7	25	21	24	17	27	28	20	17	39	45	250	110	43
56.458	77	46	109	32	49	75	74	41	35	51	28	180	133	142	6	23	19	24	15	27	31	20	16	33	42	217	128	36
56.666	70	49	117	29	40	66	70	44	32	46	21	170	150	130	6	22	20	18	17	24	30	18	19	28	41	185	133	36
56.873	56	46	125	31	42	64	67	40	31	44	16	175	114	116	6	21	21	14	16	24	28	22	30	24	45	146	126	52
57.081	49	47	104	30	34	57	69	36	27	48	17	164	147	102	6	20	20	11	14	24	34	23	34	23	47	139	134	44
57.288	48	51	107	30	36	63	66	36	23	53	15	191	139	73	6	18	18	12	16	23	29	27	35	21	44	142	124	51
57.496	46	72	113	30	42	63	80	33	23	51	13	209	113	88	6	17	16	15	15	23	27	30	37	22	43	185	128	59
57.703	37	82	127	32	46	78	77	30	18	48	13	206	124	83	6	18	17	13	13	24	27	34	40	22	48	161	128	62
57.911	35	91	151	32	46	83	72	30	15	46	12	197	121	54	5	17	17	12	12	22	27	35	41	22	56	133	126	80
58.119	33	82	161	31	46	83	79	30	15	48	11	197	117	52	5	18	15	13	13	22	25	36	40	24	53	114	118	92
58.326	37	74	172	34	52	93	71	25	18	47	12	193	120	53	5	19	16	17	13	23	24	36	36	21	53	92	108	125
58.534	34	59	160	41	51	93	74	26	15	42	14	200	133	40	5	16	13	22	12	22	27	39	35	22	54	82	95	128
58.741	32	56	169	40	59	91	74	24	14	44	14	208	159	50	5	16	14	27	12	20	28	38	32	28	50	85	87	113
58.949	36	52	165	39	57	101	71	27	17	42	13	233	124	44	4	18	16	29	10	18	30	36	26	34	50	74	71	124
59.156	39	47	153	34	69	105	75	22	13	42	16	254	166	55	4	16	13	27	9	19	30	39	23	37	55	84	58	117
59.364	44	45	150	42	68	105	81	24	12	39	22	264	177	38	4	17	17	34	7	24	33	43	19	42	48	87	56	117
59.572	46	45	139	38	60	95	74	24	14	40	25	269	187	45	4	19	15	33	9	26	36	39	18	40	47	86	67	99
59.779	50	54	124	38	60	103	70	19	16	35	26	280	205	46	5	20	18	34	9	27	38	34	18	35	44	80	75	67
59.987	51	51	109	39	64	104	58	21	18	37	35	267	214	49	5	17	15	28	10	27	40	26	14	33	41	102	72	50
60.194	55	41	103	31	70	98	56	20	19	39	44	239	206	59	6	17	14	27	10	27	32	24	10	23	47	105	106	57
60.402	69	30	108	28	71	107	58	20	18	35	45	236	219	45	6	17	18	22	9	30	31	19	9	20	49	124	109	64
60.609	61	31	118	28	62	104	57	24	18	36	45	219	233	58	6	18	20	19	10	32	29	18	10	21	45	123	131	69
60.817	50	37	121	27	58	109	52	23	21	37	40	208	212	65	5	18	27	21	10	40	27	22	12	19	47	133	116	61
61.025	56	42	138	28	58	108	47	24	22	33	32	165	260	61	6	19	23	17	12	45	32	24	12	17	51	149	134	77
61.232	60	44	148	31	65	106	51	18	24	32	33	140	240	63	8	20	27	15	10	46	25	24	10	20	51	151	123	90
61.44	51	55	136	31	68	99	43	18	20	28	42	108	222	75	7	18	28	12	13	46	23	23	10	15	61	159	116	114
61.647	50	58	140	36	66	98	46	23	22	28	28	99	187	90	8	18	28	16	12	49	20	19	12	16	71	170	117	121
61.855	39	59	137	42	60	88	46	23	23	30	25	107	183	84	9	15	32	14	13	50	19	19	19	15	70	173	108	134
62.062	39	60	126	44	59	82	42	25	24	31	34	88	170	87	10	16	29	12	17	45	18	21	19	12	61	201	108	158
62.27	45	49	128	42	54	78	33	39	23	31	37	80	155	80	11	15	30	14	21	44	17	20	20	14	57	177	118	162
62.478	54	43	128	37	43	82	30	46	24	29	43	78	150	86	10	16	35	14	23	45	16	19	19	13	56	174	99	162
62.685	63	45	120	39	37	79	31	48	23	28	49	83	138	79	12	17	36	14	23	43	13	19	18	14	51	184	124	162
62.893	68	44	120	33	34	77	35	46	24	30	47	60	110	91	11	19	37	13	23	39	15	19	15	16	46	171	142	144
63.1	68	39	113	32	32	66	33	45	20	33	47	69	140	72	11	22	35	10	22	33	14	21	23	16	44	173	153	139
63.308	67	41	121	31	41	61	39	49	21	31	52	65	161	89	10	21	33	10	21	27	12	23	23	15	41	149	159	121
63.515	62	46	120	24	40	57	46	51	26	32	53	87	149	81	10	19	29	14	17	24	13	21	23	15	39	129	159	130
63.723	58	47	130	20	46	61	44	54	21	40	44	113	131	72	10	16	28	15	16	21	15	20	27	16	36	123	149	111
63.93	56	50	125	20	41	54	36	53	22	46	38	137	133	88	9	17	31	13	16	20	12	22	25	17	39	111	160	84
64.138	55	42	114	19	32	50	39	44	16	41	38	135	164	70	9	18	28	14	14	23	12	26	26	16	38	100	165	92
64.346	57	36	110	18	40	50	32	39	19	47	35	122	125	71	9	20	26	20	14	25	13	26	27	19	31	90	162	88
64.553	57	37	117	23	43	48	33	45	19	48	32	122	150	81	8	20	24	19	14	25	12	27	24	16	31	72	167	73
64.761	54	43	126	19	50	49	39	37	24	46	28	148	137	80	7	24	22	15	15	22	12	26	23	19	29	62	146	69
64.968	51	43	126	20	57	53	37	43	24	46	31	186	158	76	7	25	20	17	17	23	15	25	21	19	24	63	153	63
65.176	51	45	113	18	54	49	36	38	21	39	31	200	161	79	6	24	23	19	16	28	21	26	17	15	27	66	163	72
65.383	75	47	102	20	64	47	33	36	28	37	35	212	170	69	6	26	20	18	14	27	21	23	20	15	35	55	147	95
65.591	72	50	99	21	59	52	36	33	26	39	37	247	141	73	6	24	25	20	13	27	25	23	16	14	36	60	138	118
65.799	72	57	87	18	67	48	45	29	32	30	32	264	136	88	6	26	25	19	12	25	26	24	18	13	36	57	124	157
66.006	72	58	95	19	61	52	38	37	24	28	27	293	118	67	6	23	24	18	12	22	27	22	14	16	40	60	88	173
66.214	70	63	98	18	52	51	39	33	27	25	26	288	108	69	6	21	25	15	14	22	28	21	13	18	35	57	85	181
66.421	62	67	103	18	50	53	43	37	26	28	29	292	110	75	6	24	25	15	14	24	35	18	12	20	36	52	89	179
66.629	57	69	99	18	51	54	48	34	22	31	26	296	150	82	6	25	23	14	13	23	29	19	16	24	38	50	90	181
66.836	46	65	112	16	52	57	44	35	25	35	27	269	158	88	7	24	23	13	13	17	26	19	13	20	39	53	114	151
67.044	37	59	118	17	43	59	50	42	22	35	23	273	145	59	8	22	19	13	12	17	29	16	12	25	37	55	98	150
67.252	37	57	125	15	34	64	56	37	21	44	20	248	135	65	9	20	21	14	11	17	28	16	12	27	36	62	97	136
67.459	51	54	127	15	31	66	62	46	24	47	21	233	170	61	10	21	22	15	13	19	24	17	14	27	48	69	96	119
67.667	49	53	133	13	30	61	67	50	23	38	17	228	183	80	12	21	19	16	11	21	26	14	13	30	42	72	95	114
67.874	46	62	132	16	33	58	65	48	26	37	24	247	193	69	13	23	17	11	10	20	24	16	15	31	45	70	97	99
68.082	44	71	121	24	32	58	68	44	29	37	24	270	205	63	12	21	17	11	10	19	22	20	14	30	47	74	97	88
68.289	46	78	120	25	31	58	72	47	28	27	32	242	198	63	11	18	19	14	12	21	22	17	18	31	44	69	81	74
68.497	39	81	120	25	36	65	72	45	22	27	31	237	196	64	10	17	20	14	15	21	19	16	15	31	47	67	93	68
68.704	34	71	127	26	40	62	78	46	21	27	41	220	193	70	8	18	22	11	16	22	17	16	16	28	39	60	100	62
68.912	24	69	121	30	41	54	77	48	17	32	42	184	223	85	8	18	26	8	14	24	18	16	14	23	43	68	99	61
69.12	27	67	120	35	44	57	88	41	20	35	47	143	192	72	7	18	27	13	14	27	20	20	15	21	43	52	91	77
69.327	26	53	122	44	46	61	100	37	21	39	47	95	180	71	7	18	27	13	13	29	15	21	20	20	37	53	92	62
69.535	29	47	125	40	56	59	98	25	16	34	53	76	192	95	6	20	24	15	13	29	16	21	18	19	30	45	106	64
69.742	31	36	125	40	62	50	94	23	17	26	52	65	167	95	5	23	20	12	16	27	14	21	18	16	24	41	99	59
69.95	32	32	124	39	61	54	91	24	21	24	58	55	170	83	4	25	24	12	16	25	15	21	19	21	24	34	107	68
70.157	32	36	129	42	66	58	93	23	24	21	59	72	185	92	5	28	24	10	17	24	15	21	20	21	27	36	112	68
70.365	32	32	132	42	60	57	90	21	24	21	59	105	138	87	5	27	23	13	23	25	17	19	22	23	26	33	124	93
70.573	33	36	132	36	59	58	88	25	25	21	57	124	124	85	5	23	29	14	22	24	13	20	22	20	27	40	126	109
70.78	35	41	135	38	63	66	84	26	22	20	59	131	108	59	4	20	32	15	19	25	11	21	17	22	32	42	124	104
70.988	36	44	133	38	68	57	75	21	29	23	55	132	125	61	5	18	34	14	19	28	14	22	16	16	33	44	136	104
71.195	33	38	127	41	70	54	72	20	32	27	55	133	121	51	5	17	37	16	17	32	13	19	16	19	35	32	145	99
71.403	32	37	113	31	68	58	73	21	28	32	41	152	131	59	5	16	40	20	12	30	13	16	13	18	39	45	148	112
71.61	30	29	106	31	59	52	82	24	32	32	41	179	128	65	6	15	44	16	12	33	15	18	13	20	44	40	153	94
71.818	29	28	103	34	52	57	69	26	29	33	44	207	116	65	7	17	47	16	11	33	13	18	15	18	51	41	150	99
72.026	30	27	89	40	45	58	61	23	29	33	49	224	128	86	6	17	43	18	12	34	11	19	15	18	56	39	128	89
72.233	37	28	80	35	49	57	66	22	30	39	37	232	119	82	6	15	44	17	12	34	12	20	16	16	47	45	133	79
72.441	34	28	74	34	46	63	82	30	30	39	49	264	107	103	6	15	44	19	12	34	15	19	15	19	48	46	118	72
72.648	29	28	70	38	51	58	68	33	27	39	45	277	103	93	6	15	38	16	10	35	16	17	17	20	49	42	105	81
72.856	33	27	76	35	43	60	64	28	28	37	44	284	115	128	6	17	37	15	9	29	17	18	18	17	50	43	97	72
73.063	28	29	82	32	42	58	59	36	27	39	41	260	106	134	6	17	29	16	12	28	17	16	23	14	52	47	98	76
73.271	33	29	89	26	36	62	51	38	22	46	40	250	139	159	6	18	26	16	11	27	16	14	27	14	48	48	91	79
73.479	30	30	92	26	31	60	57	37	23	47	54	236	146	166	6	18	21	16	10	23	14	12	25	16	51	48	92	83
73.686	38	32	106	28	38	58	53	36	21	50	51	240	174	155	5	19	22	17	13	18	17	11	22	14	51	43	101	83
73.894	41	31	115	29	39	59	43	37	16	49	41	216	156	172	6	20	21	14	15	15	16	10	22	15	52	51	100	79
74.101	36	33	131	29	33	56	37	44	14	46	48	184	127	186	7	20	22	17	14	15	14	12	26	20	57	50	96	73
74.309	31	36	134	26	27	58	46	44	11	45	45	157	142	173	8	18	23	19	16	15	13	14	28	20	53	57	107	78
74.516	24	36	138	25	26	55	41	42	14	42	40	115	138	158	9	16	23	24	16	15	11	11	27	16	52	46	110	67
74.724	29	31	135	31	24	64	43	35	15	43	36	88	134	135	10	15	23	27	15	17	9	13	31	16	50	49	107	60
74.931	31	31	134	28	39	69	47	36	20	43	46	80	146	108	12	13	22	22	14	20	11	14	31	14	51	56	125	69
75.139	25	33	138	28	38	74	42	40	21	37	45	92	151	82	11	14	23	26	13	24	11	13	30	15	49	59	98	67
75.347	25	33	146	24	42	79	45	41	21	33	41	99	131	116	12	14	24	24	14	26	11	13	28	16	51	64	107	68
75.554	31	36	146	29	65	82	42	33	22	35	35	111	135	95	10	12	26	23	16	29	13	15	24	16	50	58	88	92
75.762	38	40	139	31	68	81	50	36	23	31	32	134	119	90	10	12	25	21	19	29	13	15	22	12	49	68	102	94
75.969	44	38	131	27	70	80	41	33	23	38	37	159	118	83	8	13	26	20	18	27	11	17	19	14	46	70	99	95
76.177	50	36	131	26	68	78	47	35	23	39	37	185	131	76	5	13	29	17	17	26	11	19	19	12	41	70	106	96
76.384	60	33	127	24	69	87	55	34	27	32	36	184	149	83	4	14	28	16	17	27	11	22	22	13	45	66	85	100
76.592	55	37	124	20	76	92	58	37	25	32	32	197	156	88	5	13	27	19	16	25	14	23	18	16	38	58	101	108
76.8	54	40	126	21	76	91	61	38	17	33	38	210	140	97	5	13	28	14	15	22	16	23	18	16	34	56	102	110
77.007	39	47	124	20	81	107	56	42	20	28	37	190	145	90	4	13	28	16	16	24	15	20	17	15	29	64	129	98
77.215	33	52	112	19	79	101	61	44	20	29	35	207	156	93	5	13	26	17	16	25	12	20	15	14	32	62	112	84
77.422	26	54	119	19	82	104	52	40	20	32	36	193	184	100	3	14	30	19	13	25	11	18	13	15	36	64	122	99
77.63	23	48	114	17	94	118	58	41	22	30	39	190	178	84	3	13	29	19	14	30	14	18	11	13	34	72	118	86
77.837	29	35	104	21	95	112	57	39	15	31	40	198	147	102	4	12	28	19	13	29	13	17	13	14	31	91	113	85
78.045	27	30	93	24	101	108	49	40	20	34	40	213	158	87	4	12	31	19	14	28	12	18	13	13	31	95	120	81
78.253	28	24	97	28	96	108	46	37	20	39	37	232	134	93	3	14	39	21	14	28	18	19	12	12	36	88	134	86
78.46	28	29	85	29	103	98	47	36	19	33	39	261	131	82	4	14	37	17	14	26	20	18	9	15	39	86	152	81
78.668	33	29	88	30	105	87	49	38	17	31	40	259	164	86	4	13	43	16	13	22	21	17	10	14	41	89	153	91
78.875	38	27	93	30	101	86	56	33	17	32	44	247	150	86	4	12	41	12	15	23	20	15	12	15	43	96	164	98
79.083	38	30	97	36	97	84	54	31	21	30	41	247	150	84	5	13	43	12	15	23	22	13	13	13	45	92	161	106
79.29	31	40	100	34	90	96	56	28	21	28	44	241	158	92	5	13	42	13	14	21	23	13	15	12	50	80	161	97
79.498	26	61	85	36	83	94	52	29	20	31	46	252	157	64	5	12	38	12	17	21	24	12	17	11	56	90	169	133
79.706	19	72	77	38	82	103	52	27	17	31	43	244	166	67	5	11	34	12	18	23	20	13	13	15	60	86	165	142
79.913	19	81	69	51	75	110	56	25	15	30	48	234	142	72	6	9	38	13	17	23	20	14	17	16	62	74	165	138
80.121	21	75	66	47	54	108	51	25	19	34	50	231	165	50	5	7	34	12	17	23	21	16	15	17	68	83	148	107
80.328	20	60	65	46	40	113	50	21	16	38	51	256	159	69	4	7	33	11	16	18	23	17	16	16	67	82	126	115
80.536	24	44	72	39	38	105	49	24	19	35	51	244	148	75	3	7	32	11	17	19	25	18	24	14	68	72	125	109
80.743	25	38	82	42	39	109	53	26	20	33	47	242	185	63	4	8	33	12	21	22	22	20	19	17	68	90	113	115
80.951	26	33	89	40	40	98	49	27	26	34	49	224	175	51	3	9	31	10	19	25	28	20	22	15	64	85	128	117
81.158	28	32	94	40	55	95	48	30	26	31	48	241	201	73	4	10	24	9	20	24	29	19	23	17	62	84	141	124
81.366	37	32	93	38	65	93	48	30	26	28	42	245	204	55	4	12	26	9	23	20	29	20	32	19	61	104	142	124
81.574	44	35	105	36	66	84	46	34	26	28	46	219	208	70	4	12	22	11	21	17	23	20	28	24	48	104	156	144
81.781	42	34	111	34	67	85	41	37	28	31	43	191	196	65	4	10	23	11	19	14	26	19	24	24	48	117	155	141
81.989	48	35	115	30	81	81	46	41	33	30	38	174	178	69	3	11	22	14	19	15	23	20	21	26	50	118	154	131
82.196	49	40	122	29	85	86	56	47	29	28	37	183	198	61	5	11	19	12	20	14	24	20	20	27	47	97	133	143
82.404	51	43	120	29	84	91	57	53	27	28	35	175	170	56	5	12	19	13	17	18	22	21	15	26	47	98	134	132
82.611	55	39	117	23	96	92	63	57	33	25	37	183	182	75	5	9	18	13	16	22	21	21	14	25	46	100	150	122
82.819	65	37	111	20	97	101	54	54	31	31	36	164	171	64	4	9	16	12	15	20	17	22	17	18	47	87	146	126
83.027	68	37	121	17	115	114	55	51	26	32	37	168	155	58	5	10	17	11	12	21	16	20	17	15	39	81	130	103
83.234	64	34	119	18	111	109	59	48	32	36	41	116	151	63	4	9	17	11	14	25	17	18	14	16	38	69	131	104
83.442	60	34	114	18	117	106	58	45	29	32	36	101	170	82	3	10	20	9	15	26	17	16	13	14	35	71	134	100
83.649	55	30	127	18	130	104	55	44	24	31	40	80	174	68	3	11	19	12	15	27	14	16	10	18	33	69	134	111
83.857	53	26	120	15	132	110	62	48	26	34	40	66	190	79	3	10	21	11	14	24	14	17	11	13	34	58	154	86
84.064	45	25	121	17	134	101	58	48	24	33	42	69	202	89	3	10	21	13	13	25	14	21	11	11	29	54	141	80
84.272	56	22	134	19	141	100	58	43	23	33	42	55	170	68	2	12	21	13	16	25	11	24	11	12	32	52	166	80
84.48	50	30	135	25	135	105	59	47	21	28	48	60	159	89	3	13	23	12	16	26	9	30	12	12	31	61	163	66
84.687	47	35	130	31	129	97	53	43	20	35	63	51	152	86	4	12	25	14	14	27	9	32	9	11	36	52	174	67
84.895	48	43	134	33	126	101	54	42	22	46	66	56	124	94	4	12	22	12	17	30	8	37	12	14	40	52	150	59
85.102	52	47	135	30	129	103	59	36	22	40	62	75	139	86	5	12	26	14	14	28	11	36	11	11	44	54	154	72
85.31	58	46	105	32	147	100	53	33	18	39	61	90	125	102	6	11	28	13	12	26	11	36	11	12	55	50	154	73
85.517	66	50	97	35	140	97	55	29	15	38	60	91	100	105	5	9	29	10	10	22	15	35	15	15	55	51	165	69
85.725	64	56	99	37	126	87	57	30	17	36	45	98	116	87	6	10	29	15	11	23	15	30	15	13	53	58	171	50
85.933	64	63	103	41	115	79	60	31	23	35	45	110	117	68	4	9	31	18	12	23	15	30	17	13	50	62	161	55
86.14	56	59	115	37	101	73	50	28	23	36	50	107	110	88	5	9	36	22	12	22	16	31	26	12	49	61	138	50
86.348	48	58	122	33	72	67	55	23	24	36	49	119	123	72	4	10	41	19	15	22	21	29	25	13	53	62	104	51
86.555	52	56	120	31	59	74	63	21	22	39	47	150	104	49	5	10	40	17	16	23	23	25	21	15	50	65	102	60
86.763	54	57	142	32	49	88	64	15	27	38	44	156	115	52	5	11	42	23	17	23	27	22	18	13	54	60	97	67
86.97	51	61	141	30	49	93	57	14	29	36	53	167	117	54	5	12	39	22	19	22	29	21	15	15	54	60	87	75
87.178	53	55	142	28	60	85	53	15	28	35	55	174	133	55	4	13	37	21	20	21	29	22	15	13	51	64	90	82
87.385	46	52	159	29	61	85	48	17	28	34	47	177	127	60	4	13	40	22	20	18	38	20	13	19	49	68	122	76
87.593	49	61	160	23	71	91	49	20	29	33	46	194	138	66	5	13	38	21	20	20	38	17	17	15	46	72	137	88
87.801	52	80	151	24	78	71	47	17	28	30	48	180	138	59	4	9	31	24	21	18	37	16	15	14	45	67	137	88
88.008	55	90	152	23	76	69	48	17	26	28	51	179	130	73	5	11	29	20	24	17	37	15	15	15	38	53	144	73
88.216	66	93	141	29	96	65	49	22	28	28	49	186	134	77	5	13	25	15	22	19	39	16	13	16	32	66	157	88
88.423	68	77	127	33	113	55	47	23	25	30	44	184	147	82	4	14	24	15	25	21	35	14	13	17	32	62	133	98
88.631	65	61	136	36	107	53	48	26	27	27	43	207	131	91	5	14	20	15	21	20	35	15	14	16	27	80	130	110
88.838	64	57	131	29	103	48	50	29	28	24	39	222	131	111	4	14	18	14	16	19	36	15	15	16	28	96	122	127
89.046	57	52	123	31	102	42	41	32	27	21	53	222	142	123	5	13	18	12	13	22	38	14	15	16	28	108	105	130
89.254	68	54	128	32	94	40	51	33	27	19	56	221	140	100	5	13	19	12	10	28	33	12	12	14	26	125	111	162
89.461	70	59	127	36	91	42	52	34	22	21	40	229	128	102	7	12	21	11	9	31	35	13	12	12	28	145	103	151
89.669	85	57	132	31	94	40	59	32	21	23	39	230	141	105	6	13	21	13	10	31	38	15	11	14	27	138	100	156
89.876	82	60	135	26	96	51	60	39	26	22	33	240	141	93	5	13	21	13	10	31	40	14	12	14	25	135	101	154
90.084	75	61	143	28	104	54	60	34	23	20	31	229	141	87	6	11	19	15	10	33	34	12	11	16	22	148	92	149
90.291	71	56	149	31	110	56	70	36	28	26	26	232	117	68	6	10	23	13	9	30	31	12	10	13	21	130	92	147
90.499	65	59	150	26	107	52	73	33	26	27	29	225	128	56	6	9	25	14	10	28	24	11	9	12	23	131	95	144
90.707	56	61	140	25	103	58	71	34	22	31	28	195	111	59	7	9	28	18	12	29	18	12	11	9	23	139	109	138
90.914	57	59	136	29	113	53	75	31	25	34	29	167	121	55	6	8	27	18	14	29	19	14	8	9	26	138	120	132
91.122	53	56	109	25	111	54	70	31	27	30	29	151	136	66	6	8	29	15	16	23	18	14	10	11	22	125	102	121
91.329	48	53	99	20	104	56	77	32	26	30	29	144	113	42	6	8	31	16	15	23	16	17	12	12	26	119	115	106
91.537	42	50	95	20	95	51	74	30	20	33	25	145	103	46	6	8	31	14	15	23	14	18	12	11	29	104	116	93
91.744	46	45	96	18	92	51	75	33	20	34	30	137	111	52	6	9	34	13	17	19	16	18	12	10	25	94	117	80
91.952	49	50	88	15	96	59	81	38	23	34	33	128	104	48	6	10	37	12	18	13	13	19	11	10	29	80	131	64
92.16	55	50	88	16	96	60	82	38	25	33	31	112	94	58	6	10	37	13	17	13	14	20	13	8	25	77	113	58
92.367	58	55	90	21	103	59	83	32	23	32	36	122	112	60	6	12	39	15	16	15	19	19	13	9	24	78	108	49
92.575	52	64	97	23	98	57	81	35	19	31	33	143	94	53	6	13	38	18	13	14	20	18	12	11	22	57	87	59
92.782	46	90	101	21	105	60	86	35	22	30	33	119	92	61	7	16	35	19	10	13	22	19	14	11	21	60	98	43
92.99	37	120	98	24	110	65	85	39	22	35	41	102	102	65	7	15	34	16	9	15	25	21	16	11	23	56	94	44
93.197	44	156	113	25	115	60	76	37	24	32	45	94	117	69	7	15	34	22	10	19	24	20	13	12	21	56	67	47
93.405	46	165	122	27	106	66	74	38	21	33	55	89	127	65	7	16	35	21	10	18	28	19	18	11	25	58	87	43
93.612	43	157	135	33	103	72	78	29	18	29	55	71	113	63	5	16	31	22	8	15	33	18	20	11	21	64	88	45
93.82	42	132	156	34	103	70	68	28	17	27	53	85	118	57	4	16	30	25	8	17	36	16	16	13	23	54	97	43
94.028	38	100	153	36	109	64	65	27	21	32	55	92	130	66	5	15	30	29	11	17	32	15	21	11	25	52	108	48
94.235	41	76	148	36	104	64	65	33	20	35	51	79	139	77	6	16	31	29	11	18	30	18	24	9	24	52	112	64
94.443	46	74	153	39	98	71	59	34	20	36	46	80	123	83	6	16	34	30	11	18	30	19	22	9	22	48	111	82
94.65	47	75	154	39	100	66	51	29	21	34	46	82	111	72	6	14	36	27	10	22	26	18	26	10	20	51	122	93
94.858	46	64	147	43	104	59	47	26	21	39	42	97	127	61	6	15	33	31	11	24	23	19	24	12	20	46	118	95
95.065	43	69	142	37	102	60	48	28	22	41	41	123	83	64	6	16	36	28	10	24	25	20	21	11	21	50	115	104
95.273	34	76	138	37	103	58	47	28	20	41	43	145	88	58	7	15	36	27	11	26	26	25	24	12	27	54	96	97
95.481	33	77	136	31	90	56	46	32	16	42	35	141	82	51	6	13	32	26	13	25	23	22	23	13	28	48	92	93
95.688	38	75	123	36	81	60	48	27	18	39	38	120	88	49	6	13	27	19	13	25	24	25	22	11	29	48	82	86
95.896	42	74	110	34	83	66	48	25	17	37	40	115	89	68	6	11	26	18	14	21	25	23	18	13	27	58	79	88
96.103	43	71	108	33	80	67	48	24	17	35	40	110	91	59	5	12	21	17	14	18	26	22	19	13	28	47	71	96
96.311	46	74	98	31	81	64	51	28	15	36	44	109	101	60	6	12	20	16	12	15	32	18	18	12	31	41	69	98
96.518	46	82	89	32	80	64	52	30	19	28	42	110	105	79	6	12	22	18	12	15	32	19	17	10	26	34	60	115
96.726	51	83	91	26	75	59	50	30	17	23	36	127	107	60	6	14	21	16	10	15	33	15	16	11	29	38	71	117
96.934	61	74	87	24	73	57	53	28	21	22	33	128	91	81	5	14	22	16	8	17	31	13	16	9	29	31	77	119
97.141	68	72	87	23	71	53	53	36	19	22	29	125	117	68	6	13	22	14	10	20	33	14	15	7	24	39	70	122
97.349	81	62	86	29	71	51	59	34	18	23	30	123	124	82	6	14	23	11	10	20	32	13	13	8	25	34	92	111
97.556	91	47	95	28	78	51	58	27	18	23	24	112	108	80	5	14	25	16	10	21	35	13	13	9	28	29	64	116
97.764	92	41	104	19	91	48	57	29	19	29	26	101	137	97	4	12	26	18	12	24	27	15	15	9	30	38	73	112
97.971	82	44	106	22	103	51	56	28	21	28	31	100	99	102	4	11	26	17	12	23	27	18	15	11	28	37	71	103
98.179	72	48	120	19	108	50	55	24	16	30	32	95	99	112	3	9	27	17	10	26	25	18	17	13	31	44	76	98
98.387	72	53	104	19	101	39	59	21	20	30	31	111	112	102	4	7	28	15	10	26	23	20	17	14	33	47	75	86
98.594	76	58	100	14	82	31	61	24	21	31	38	110	109	110	5	7	28	15	11	25	21	22	17	14	30	45	62	86
98.802	80	53	105	16	78	34	71	19	19	32	40	111	113	94	4	11	32	16	15	27	20	19	16	13	29	59	71	75
99.009	85	51	98	19	92	35	69	19	17	38	40	128	121	111	3	13	38	17	15	33	17	16	16	18	33	52	71	101
99.217	92	50	94	18	93	33	69	16	21	36	37	133	84	113	3	14	43	17	17	39	19	15	19	17	26	60	79	103
99.424	100	58	89	20	91	32	68	15	19	37	33	137	106	107	3	14	40	15	17	40	16	18	19	15	31	66	88	91
99.632	109	61	79	18	92	37	70	15	21	37	34	112	109	99	3	14	33	14	19	39	17	17	21	15	33	60	73	102
99.839	117	59	72	16	80	39	60	15	23	37	33	106	119	82	4	15	33	15	21	42	19	20	19	17	32	55	87	95
100.047	112	57	79	19	85	38	63	20	21	38	32	92	128	90	4	14	29	16	20	43	20	23	19	21	34	48	85	100
100.255	102	52	75	20	82	51	62	19	24	36	32	94	101	83	4	11	27	17	18	43	18	22	19	23	33	49	103	89
100.462	88	46	80	20	76	56	55	17	17	41	35	95	131	86	5	11	26	16	18	40	22	23	16	27	35	57	120	64
100.67	81	51	80	21	86	50	55	18	18	37	40	102	109	93	5	11	20	19	21	36	27	20	17	26	31	58	148	51
100.877	63	58	87	25	90	46	52	20	20	39	37	84	111	66	5	12	19	20	17	31	32	21	18	22	32	65	148	38
101.085	60	59	99	23	88	46	49	18	19	35	33	92	127	59	6	10	18	22	14	25	38	19	14	20	30	52	136	40
101.292	58	58	91	24	83	47	47	20	19	31	41	116	125	63	5	9	17	22	16	27	40	20	14	21	25	63	144	30
101.5	52	62	82	25	79	51	52	17	21	30	49	157	118	61	6	11	17	21	19	23	39	18	10	21	25	75	127	37
101.708	53	69	77	24	78	52	48	22	19	32	48	194	130	54	6	11	16	26	15	24	40	18	11	22	23	77	100	52
101.915	57	75	90	30	71	59	52	23	22	26	42	201	123	65	6	10	15	22	13	24	38	15	11	25	27	80	92	53
102.123	75	74	91	29	76	64	54	26	25	25	38	211	102	66	7	11	17	26	11	26	50	16	15	23	29	87	94	69
102.33	84	85	88	25	96	65	55	36	21	25	43	195	89	69	6	11	17	22	12	24	42	18	15	21	25	86	97	82
102.538	90	101	88	25	99	63	61	37	21	24	45	190	92	87	7	10	17	27	13	25	36	18	13	22	20	90	115	73
102.745	86	127	91	30	88	71	64	36	19	22	43	166	96	77	6	9	18	24	12	22	30	17	13	18	22	93	117	86
102.953	70	131	93	33	92	66	61	37	17	21	35	158	85	70	6	8	20	22	10	25	28	17	13	21	32	97	132	74
103.161	54	142	98	36	96	68	63	40	23	18	36	166	117	77	6	8	16	18	11	30	24	15	15	18	28	91	145	64
103.368	45	145	109	29	99	74	59	38	22	20	39	192	77	68	6	8	17	18	13	33	20	16	15	20	34	69	148	72
103.576	43	148	117	35	107	60	56	31	18	19	33	195	87	69	7	7	18	18	14	36	21	17	17	18	35	73	148	60
103.783	47	130	121	34	103	70	56	34	20	23	33	204	113	55	6	7	15	16	16	34	23	15	16	15	30	63	124	71
103.991	46	112	131	28	106	83	65	30	22	27	25	219	107	63	5	8	19	14	19	39	22	15	17	17	34	66	116	67
104.198	44	107	132	28	101	77	65	28	17	31	26	190	100	73	5	9	19	17	22	39	17	15	21	13	38	59	95	67
104.406	48	101	132	28	100	80	57	28	16	37	23	200	90	71	5	10	18	18	23	33	15	17	27	15	38	56	79	48
104.613	44	99	128	28	88	78	53	29	21	38	26	186	93	62	6	11	18	18	22	30	15	17	25	17	42	48	66	49
104.821	42	97	123	29	92	75	48	28	19	34	27	187	92	67	6	11	18	19	20	29	13	15	21	15	52	50	69	45
105.029	43	87	116	25	90	71	51	26	19	34	21	155	95	67	5	10	16	18	17	26	14	16	19	16	53	49	62	45
105.236	46	83	112	23	87	60	54	26	20	38	24	131	87	73	4	10	13	18	14	21	15	19	17	18	51	46	59	54
105.444	44	77	106	23	93	55	61	28	18	40	20	119	109	95	5	10	14	20	16	17	13	18	14	18	46	47	58	48
105.651	45	77	115	25	109	48	56	29	19	40	28	122	90	97	5	9	15	21	14	20	15	26	14	17	45	45	57	57
105.859	51	74	128	20	109	48	52	33	19	39	23	118	105	84	5	10	13	19	14	19	17	27	15	18	40	46	53	54
106.066	51	69	141	16	113	49	53	38	20	39	26	130	106	95	6	10	14	23	12	20	24	30	16	21	41	49	48	46
106.274	62	77	136	21	113	49	47	36	19	44	25	123	117	99	5	11	17	19	13	17	28	27	15	17	38	59	39	61
106.482	73	71	143	14	107	48	57	35	23	40	24	123	95	103	5	11	16	20	12	20	30	26	15	19	41	56	45	58
106.689	76	76	140	12	104	54	56	36	24	40	28	130	81	93	5	12	15	18	17	21	35	27	16	19	32	60	44	69
106.897	75	67	138	12	111	52	53	34	23	42	25	135	87	83	5	12	17	14	17	22	36	30	12	20	30	70	38	68
107.104	82	65	133	10	106	61	54	33	18	39	24	156	95	97	6	13	16	15	19	27	33	32	15	21	35	65	31	71
107.312	106	67	135	9	96	68	60	33	21	38	28	161	100	86	5	14	13	17	18	26	37	31	15	24	36	62	35	88
107.519	114	72	132	11	96	61	66	31	23	34	28	151	81	73	4	13	17	17	19	28	33	25	16	22	35	79	39	90
107.727	105	62	129	9	101	69	74	28	25	29	31	163	91	97	5	12	16	16	22	28	34	22	12	20	33	68	42	98
107.935	95	66	129	12	110	71	69	29	20	26	39	188	101	79	7	12	15	16	21	27	33	19	15	21	30	81	44	102
108.142	90	64	126	10	104	74	63	26	21	23	33	183	103	84	9	12	18	16	22	28	29	16	14	21	31	86	43	105
108.35	80	69	123	11	94	65	63	28	24	23	39	161	92	72	8	10	19	15	20	24	35	13	12	21	33	80	40	100
108.557	81	71	114	10	104	68	65	32	18	21	43	161	78	46	8	11	19	15	22	31	40	11	10	19	36	78	41	106
108.765	75	72	121	10	97	57	54	27	21	24	45	160	67	52	8	9	21	15	23	38	42	10	10	14	35	83	46	88
108.972	80	52	121	15	101	59	45	27	24	23	46	148	104	55	8	9	18	17	22	45	38	12	13	16	34	77	56	82
109.18	84	47	128	16	94	52	43	28	24	24	39	145	86	53	8	8	22	24	23	45	36	11	13	13	38	67	64	50
109.388	98	48	132	19	94	48	51	36	23	27	51	124	77	52	7	8	24	21	21	45	37	13	14	11	39	67	68	46
109.595	101	50	132	20	101	44	49	36	17	34	53	130	71	53	6	8	25	16	20	49	41	13	14	12	31	53	54	42
109.803	98	54	140	21	105	47	53	37	17	36	47	148	102	67	6	10	22	15	19	47	42	13	19	14	33	60	58	71
110.01	103	61	143	24	91	55	55	37	16	37	44	159	98	56	6	10	21	17	17	45	45	17	17	12	35	64	51	64
110.218	121	70	132	30	84	55	52	37	16	37	49	156	90	74	6	9	20	19	20	40	44	23	20	11	38	73	60	59
110.425	122	77	107	27	76	43	52	37	16	37	45	155	116	66	4	9	20	16	22	41	36	21	22	13	40	69	66	58
110.633	123	76	96	27	87	45	46	35	19	37	40	147	95	67	4	12	24	13	21	38	36	20	18	12	42	90	67	73
110.84	110	63	84	30	89	52	51	34	17	36	43	159	98	74	4	11	25	17	23	34	36	23	17	13	44	104	70	75
111.048	85	72	80	26	87	53	58	29	17	36	43	152	99	65	4	14	21	17	22	28	31	23	20	14	51	107	94	63
111.256	63	80	81	24	94	44	47	26	14	32	39	127	101	78	4	18	21	16	26	26	28	20	20	12	50	109	90	68
111.463	56	84	86	29	99	39	31	20	18	34	45	116	95	84	5	18	23	16	28	24	21	15	19	10	52	124	82	79
111.671	45	90	90	31	104	41	29	21	22	40	43	101	92	83	4	18	23	15	28	25	20	12	19	9	43	107	82	68
111.878	49	97	86	27	101	47	29	21	20	36	43	108	82	96	3	20	19	19	27	26	20	11	19	10	48	105	95	70
112.086	54	98	89	23	103	59	30	23	22	36	42	132	97	76	4	20	19	14	29	24	18	12	18	11	50	100	108	74
112.293	64	96	96	24	82	47	25	25	21	33	43	140	122	109	5	19	17	11	27	24	16	12	17	11	46	81	129	100
112.501	70	87	98	22	84	49	24	19	20	34	39	148	81	98	4	18	21	14	23	27	24	15	17	12	41	83	125	98
112.709	62	86	104	23	85	47	26	20	20	31	37	156	84	111	5	17	19	14	23	31	21	18	13	13	34	82	150	117
112.916	56	70	111	25	85	39	28	24	21	30	33	154	125	101	5	15	20	14	25	32	27	22	13	17	29	69	140	111
113.124	47	77	117	28	90	37	29	25	21	34	29	160	110	98	6	14	21	13	26	32	23	26	16	17	25	63	124	117
113.331	42	80	119	24	87	41	38	25	20	32	34	150	71	95	8	16	21	12	20	34	28	31	16	16	22	69	122	126
113.539	37	99	113	23	92	43	38	32	22	27	34	144	79	89	8	17	23	14	20	38	25	40	15	15	21	44	131	123
113.746	36	100	120	25	83	49	39	27	25	28	32	121	65	83	7	20	22	15	20	41	27	43	16	14	18	40	132	115
113.954	36	94	134	20	78	48	42	31	22	29	31	102	72	96	6	20	20	16	21	48	30	44	16	16	20	43	111	119
114.162	28	102	144	15	96	47	35	35	18	32	28	80	70	63	7	21	22	17	20	45	32	41	17	18	19	39	126	129
114.369	30	103	135	19	100	41	39	29	21	28	30	84	83	77	7	19	22	18	20	49	27	43	16	16	18	40	101	134
114.577	35	99	115	20	87	45	35	30	21	27	29	99	84	79	6	19	22	19	17	48	29	40	19	18	18	33	100	115
114.784	38	95	89	18	98	59	36	36	19	30	25	125	87	85	6	20	22	25	16	48	31	34	19	20	20	30	112	116
114.992	41	88	83	16	87	66	43	37	21	28	27	137	100	84	6	16	22	21	17	50	32	27	20	19	21	40	115	98
115.199	41	76	84	12	87	67	41	30	24	23	29	161	101	87	6	15	22	21	14	50	29	19	20	19	21	37	104	83
115.407	42	73	91	14	78	65	44	31	22	25	21	194	96	85	5	14	22	22	16	49	25	17	19	18	22	31	104	85
115.615	44	73	114	17	64	66	46	23	25	23	25	193	99	85	5	14	21	23	18	48	21	16	22	17	21	34	90	86
115.822	45	71	132	23	63	63	48	21	27	23	24	189	105	99	5	13	21	22	16	44	18	14	21	16	26	40	105	88
116.03	49	76	136	25	62	65	45	20	24	22	24	241	104	102	6	12	19	22	17	42	13	13	22	14	24	42	122	87
116.237	51	79	138	28	61	67	47	22	27	20	20	243	106	104	6	12	21	21	16	43	14	11	24	13	27	39	122	83
116.445	49	79	129	33	60	70	47	21	33	17	29	217	112	116	5	11	22	19	17	38	15	12	19	14	29	40	114	84
116.652	47	74	127	29	57	76	44	21	31	16	21	258	100	121	5	10	22	15	20	33	14	14	18	13	27	34	109	75
116.86	53	83	125	37	62	80	45	22	29	16	26	246	89	119	4	9	21	15	25	34	12	15	20	11	30	30	93	71
117.067	54	78	114	33	60	75	51	21	24	17	25	257	82	140	4	8	17	14	25	35	15	14	16	12	36	32	74	76
117.275	57	71	108	35	59	66	51	29	22	19	26	266	81	144	3	8	13	13	24	36	17	13	13	13	31	38	60	60
117.483	55	59	89	37	57	67	48	25	28	21	25	224	76	139	4	8	15	12	27	40	18	13	15	13	36	43	53	62
117.69	50	49	88	37	58	67	50	28	29	18	31	214	89	144	4	9	16	13	27	43	16	15	14	13	36	40	47	58
117.898	46	49	74	35	54	65	49	29	29	19	29	164	81	134	5	8	17	13	25	40	21	12	14	21	35	40	48	60
118.105	51	51	63	34	55	71	46	30	26	20	25	155	82	114	7	8	18	12	26	35	22	11	11	20	32	45	54	55
118.313	43	47	69	28	47	53	45	30	24	21	22	130	86	143	7	8	17	14	25	31	25	10	11	20	33	40	57	54
118.52	44	45	67	26	52	44	49	28	19	25	26	124	80	141	9	8	19	14	28	31	26	11	13	20	26	38	65	68
118.728	45	44	64	23	57	50	50	25	24	24	24	107	83	143	10	8	20	14	24	31	25	10	14	23	20	35	60	64
118.936	51	42	66	20	69	47	47	20	19	28	17	100	86	153	9	7	23	13	18	32	27	13	13	23	20	34	78	50
119.143	52	45	60	23	54	45	51	21	15	29	16	115	79	126	9	7	22	12	18	30	33	13	13	22	18	32	79	62
119.351	56	52	58	17	50	42	52	19	19	30	20	118	112	152	10	8	22	12	19	23	26	12	11	25	20	41	79	66
119.558	69	52	60	18	42	40	47	19	21	26	20	114	88	148	9	9	24	15	20	27	27	10	14	25	16	44	97	63
119.766	87	58	58	17	48	39	51	17	28	26	18	117	91	167	9	10	25	13	20	25	31	10	13	26	13	39	106	71
119.973	79	48	53	16	49	45	57	16	35	32	24	107	84	152	8	11	26	11	17	25	38	11	15	19	20	53	89	83
120.181	71	45	47	15	55	44	52	14	31	27	33	103	83	121	6	12	29	10	16	24	37	12	17	19	17	65	97	77
120.389	66	44	44	16	65	42	45	16	27	23	26	116	89	146	7	14	30	8	20	22	38	11	19	19	19	85	98	79
120.596	64	45	37	19	66	50	47	16	27	26	26	110	84	96	7	13	32	12	20	21	42	10	21	19	22	103	106	77
120.804	66	58	41	16	73	56	45	14	25	24	25	106	96	81	6	14	33	14	21	21	37	8	26	21	25	114	104	74
121.011	67	66	46	20	80	59	48	12	23	23	28	106	94	75	5	16	34	13	23	24	36	9	23	20	25	109	108	66
121.219	70	77	51	21	82	60	45	20	25	28	33	118	80	64	4	16	35	10	23	24	36	9	23	18	29	128	127	62
121.426	74	82	52	22	77	64	47	19	25	28	37	114	85	71	6	14	30	11	23	28	38	10	23	18	31	117	129	64
121.634	79	70	68	23	72	72	41	19	29	28	40	128	77	55	5	17	26	11	23	35	33	8	25	17	36	123	153	48
121.842	85	64	77	27	81	76	38	21	30	29	38	129	77	62	4	17	23	11	24	38	33	9	23	16	39	112	159	75
122.049	77	66	74	27	86	68	41	23	32	28	42	125	102	43	5	16	22	12	25	41	32	12	27	14	34	104	144	54
122.257	80	64	78	25	90	67	43	27	29	28	46	116	88	52	4	15	23	10	25	47	27	14	25	16	32	84	184	64
122.464	79	68	81	21	87	70	49	21	29	29	43	115	83	59	4	17	18	11	28	39	29	18	23	16	27	77	144	69
122.672	91	69	95	21	82	69	46	22	30	31	45	142	79	59	4	15	16	13	25	41	30	16	23	15	28	72	143	63
122.879	99	73	96	25	83	75	49	28	30	36	49	133	95	76	4	15	16	15	22	40	25	19	26	12	25	61	122	59
123.087	92	74	97	22	91	80	52	26	26	36	47	129	97	61	3	13	14	14	19	31	23	22	23	16	26	65	114	60
123.294	82	84	106	19	87	82	48	25	22	30	50	127	74	58	4	13	17	15	17	35	21	21	26	16	20	72	106	70
123.502	65	93	108	21	79	73	49	24	17	35	53	130	82	45	4	12	17	15	18	39	16	20	29	17	23	55	110	67
123.71	57	100	102	18	82	67	41	27	15	35	52	137	81	56	4	11	16	18	15	43	12	19	27	22	26	59	103	67
123.917	55	113	102	19	85	62	52	30	15	39	41	160	92	68	4	11	14	17	15	45	13	19	29	18	18	58	93	54
124.125	52	117	107	15	83	59	42	23	15	42	50	169	97	77	3	10	16	14	13	48	13	17	24	20	19	66	96	58
124.332	56	95	100	13	71	65	48	28	17	43	53	180	82	63	3	9	17	16	13	54	15	19	27	22	23	60	85	61
124.54	70	80	108	14	67	63	48	24	13	38	50	165	87	61	3	8	16	18	15	62	15	21	26	19	18	58	90	70
124.747	75	67	117	12	65	56	46	25	13	30	47	156	82	67	4	9	18	16	14	63	16	18	20	18	17	65	94	78
124.955	70	61	114	15	46	58	51	25	16	36	45	175	90	94	3	9	15	19	14	65	19	15	19	24	16	62	81	84
125.163	74	59	106	20	46	65	46	22	19	36	41	167	96	95	3	8	17	19	16	61	23	16	17	27	18	66	78	100
125.37	67	55	117	21	36	64	43	21	15	36	37	184	68	96	3	8	16	17	20	60	22	17	15	25	16	59	65	134
125.578	62	50	126	23	39	58	46	19	18	35	36	175	81	89	3	7	18	13	24	54	24	17	19	23	17	60	53	163
125.785	60	57	133	22	42	58	50	24	17	31	40	189	69	72	4	8	16	12	29	45	27	16	19	25	20	63	65	163
125.993	57	51	144	24	46	54	45	21	18	29	43	213	88	78	4	8	16	13	27	40	31	18	20	24	17	63	56	152
126.2	55	55	159	28	55	55	42	21	21	27	38	213	69	80	5	8	18	15	26	37	29	17	19	22	20	66	65	128
126.408	49	63	160	23	57	54	35	17	17	25	37	206	87	70	4	8	14	13	27	33	32	16	19	22	24	58	83	117
126.616	50	68	168	28	57	53	27	24	27	25	39	196	62	77	5	11	12	12	26	33	32	18	20	24	21	56	89	119
126.823	54	77	168	35	60	54	29	23	26	21	34	190	68	61	5	11	11	14	22	29	35	15	22	23	19	56	91	114
127.031	55	84	162	35	64	50	29	20	24	20	35	173	71	65	5	12	10	13	16	29	34	13	23	21	20	53	110	118
127.238	59	81	143	32	74	52	31	18	21	19	35	181	80	69	5	11	9	13	16	26	34	13	24	22	22	43	96	91
127.446	66	71	130	32	74	55	34	18	21	18	42	170	71	69	6	11	10	12	18	24	32	10	21	22	19	46	93	86
127.653	65	82	111	32	68	57	34	22	25	22	44	166	73	64	6	9	11	13	21	28	34	14	22	23	17	56	107	82
127.861	73	73	87	29	66	50	36	19	26	28	42	133	65	73	6	8	13	14	18	30	29	13	25	22	17	50	104	75
128.069	71	65	81	27	60	52	33	20	23	30	48	136	82	57	6	8	12	10	17	28	25	12	23	25	15	52	96	78
128.276	88	60	76	28	60	57	30	24	19	24	42	134	83	58	6	9	13	10	20	27	31	12	20	22	14	52	81	72
128.484	92	65	87	29	60	51	28	22	22	26	39	127	82	47	6	8	11	13	22	28	26	11	20	24	16	47	82	75
128.691	88	60	107	22	61	50	26	20	21	26	44	142	70	55	5	8	13	12	22	31	23	12	26	26	16	42	79	63
128.899	84	67	122	26	67	47	28	19	18	24	39	164	82	70	6	10	14	10	22	43	19	15	26	23	18	47	68	70
129.106	82	65	131	21	69	48	31	20	19	25	39	148	62	43	6	11	12	10	21	45	17	19	19	24	18	41	68	69
129.314	85	58	152	25	67	50	30	22	20	25	45	159	68	55	5	13	14	11	18	45	19	18	20	28	21	45	51	83
129.521	86	69	142	20	78	51	29	20	12	24	44	171	90	67	7	15	14	12	15	46	17	16	22	29	19	49	58	90
129.729	97	81	143	19	76	53	30	19	15	23	48	173	77	74	7	13	16	15	13	50	18	16	21	29	21	59	73	93
129.937	102	78	136	18	78	55	29	18	16	25	43	192	83	64	7	13	21	16	13	42	17	16	17	28	22	60	57	100
130.144	99	79	132	15	83	53	31	16	17	30	48	195	70	71	6	14	20	15	12	36	16	16	15	29	20	59	73	85
130.352	96	76	120	17	87	52	33	20	15	32	41	168	64	93	8	15	24	19	9	32	12	17	12	28	23	52	61	83
130.559	89	74	119	14	84	48	29	18	15	34	42	158	76	110	8	15	27	19	9	29	12	18	14	27	19	47	69	81
130.767	77	71	102	20	90	57	27	16	18	33	38	166	97	111	9	12	27	23	12	25	11	18	14	31	27	78	58	63
130.974	75	62	105	28	93	58	27	17	15	35	41	160	76	87	8	11	27	24	11	23	12	19	13	27	27	80	61	52
131.182	66	63	103	25	86	54	29	17	19	38	35	158	79	93	8	9	25	23	12	26	12	19	12	28	28	77	68	43
131.39	58	65	86	23	83	50	30	16	14	33	38	150	68	75	7	8	25	28	13	29	11	17	13	31	35	76	73	44
131.597	56	75	98	22	77	61	33	16	14	39	32	163	70	89	5	9	20	29	13	34	15	17	13	32	36	76	71	37
131.805	53	73	107	21	91	64	31	12	16	41	34	169	69	83	4	9	20	25	12	35	17	17	14	28	40	68	88	38
132.012	49	80	99	23	94	67	32	13	12	41	36	178	61	68	4	10	24	22	14	35	17	17	14	27	39	63	76	50
132.22	47	81	100	26	93	58	37	13	13	40	33	174	64	72	4	10	25	18	18	36	20	16	15	28	35	69	81	48
132.427	46	92	101	31	80	59	38	14	15	41	28	165	63	74	5	9	22	18	20	36	25	18	16	25	35	58	89	41
132.635	43	93	103	26	79	67	43	9	14	41	28	168	75	73	5	8	21	19	24	38	26	19	15	25	38	65	87	50
132.843	44	107	103	34	67	64	40	10	11	38	29	157	71	66	4	11	20	21	23	37	27	15	17	28	34	45	84	52
133.05	42	102	108	31	64	64	43	10	15	33	26	150	91	70	5	11	20	20	23	40	19	16	18	24	35	45	85	51
133.258	42	118	103	33	59	56	43	8	18	30	27	120	90	64	5	11	22	18	22	38	23	17	20	28	28	29	60	56
133.465	43	122	114	31	50	55	36	10	16	25	27	119	82	65	5	13	21	15	21	38	24	14	16	31	23	35	70	70
133.673	45	123	108	24	48	60	43	12	17	21	24	108	71	47	4	13	24	11	20	43	23	13	17	29	23	30	57	93
133.88	46	106	102	29	43	50	52	11	19	25	23	103	96	49	5	13	26	10	22	48	28	13	20	32	21	34	64	90
134.088	53	85	98	31	46	56	44	10	17	23	20	99	95	59	4	14	22	10	20	43	25	14	14	30	20	38	61	91
134.296	50	78	82	25	40	56	36	12	21	22	21	94	80	59	4	13	21	12	20	39	30	15	15	28	25	32	61	90
134.503	52	73	72	24	41	59	41	17	18	25	22	89	76	47	4	14	22	10	20	38	31	15	16	26	21	44	58	94
134.711	62	74	68	29	46	60	41	15	19	29	21	95	72	56	4	14	18	10	22	36	31	13	18	23	21	35	46	95
134.918	73	76	67	26	41	55	43	16	16	29	19	124	65	48	5	14	18	10	23	36	34	11	15	19	20	42	54	100
135.126	84	73	73	30	52	49	38	18	18	32	23	124	65	44	4	15	16	11	24	30	32	12	15	18	16	51	61	101
135.333	96	73	74	27	43	51	39	18	20	34	25	137	81	39	3	16	15	13	23	26	31	12	13	18	18	49	61	93
135.541	98	75	76	23	41	45	38	14	20	37	23	139	78	54	3	15	16	12	25	26	34	11	17	19	22	44	62	81
135.748	92	70	80	24	41	47	36	15	22	42	21	132	73	32	3	14	14	12	27	29	33	10	17	21	21	50	62	79
135.956	82	63	82	29	36	49	34	13	24	44	26	127	77	42	4	14	13	14	26	23	32	11	20	21	27	47	62	75
136.164	88	60	78	27	44	51	34	12	20	40	31	135	69	33	5	17	16	17	26	24	28	12	19	21	27	53	63	88
136.371	80	53	94	30	43	46	33	16	20	39	28	150	96	43	4	15	16	20	27	28	24	13	20	25	25	51	62	80
136.579	77	51	95	29	39	44	32	19	19	45	29	141	70	55	5	15	16	20	25	28	25	12	25	25	25	66	55	75
136.786	74	46	96	25	37	42	33	14	22	47	40	155	77	71	6	14	19	16	22	29	23	10	21	24	25	58	60	96
136.994	78	41	103	23	39	39	31	11	25	47	40	134	76	62	6	12	19	16	21	34	21	10	20	22	26	63	70	95
137.201	81	50	100	22	39	39	32	13	21	48	48	125	74	71	7	9	21	16	18	36	17	11	20	19	29	54	81	91
137.409	80	50	101	21	40	40	28	11	19	44	48	162	91	84	7	8	23	14	17	37	19	12	20	23	26	63	78	104
137.617	89	62	114	23	30	45	34	11	21	43	43	156	72	79	8	8	24	13	16	43	19	12	20	23	22	73	91	112
137.824	83	77	113	23	35	45	40	11	24	40	49	150	90	77	8	8	23	15	14	45	20	14	19	29	22	74	94	101
138.032	79	73	106	26	32	51	42	13	26	46	58	151	91	81	8	7	22	13	11	43	23	13	21	31	22	77	90	98
138.239	78	78	104	24	26	50	39	15	19	42	55	149	71	100	9	9	23	17	13	47	26	14	19	33	21	75	103	115
138.447	71	78	106	22	31	50	32	15	22	43	48	133	78	105	8	9	22	14	14	49	27	17	15	33	21	81	96	110
138.654	67	78	106	25	37	53	35	17	23	40	44	124	85	94	6	8	21	13	11	48	31	18	12	38	20	73	96	102
138.862	73	78	107	23	39	46	33	19	20	38	44	140	73	100	6	8	20	16	11	51	30	17	15	35	15	71	99	110
139.07	81	81	98	26	32	49	35	20	14	42	34	147	93	130	7	8	22	16	13	42	29	15	14	29	16	78	92	108
139.277	80	78	109	30	32	44	34	20	16	41	32	133	73	136	5	10	25	14	15	40	28	16	14	25	15	57	106	94
139.485	71	83	108	32	30	46	27	19	20	41	31	139	75	116	5	10	20	14	15	39	34	15	11	24	14	44	97	79
139.692	65	91	118	38	35	51	25	23	20	42	36	134	64	133	4	11	17	18	18	37	41	14	12	22	16	50	77	76
139.9	56	95	121	37	36	52	34	26	20	36	36	139	63	95	5	10	16	16	18	33	44	15	13	19	15	44	60	70
140.107	68	97	110	40	38	52	37	31	22	32	36	145	74	106	6	12	15	14	19	26	37	16	16	18	16	36	62	66
140.315	75	104	88	40	43	54	27	34	24	27	34	151	80	85	7	10	18	13	19	25	38	19	15	18	17	37	51	55
140.522	80	105	84	37	37	49	37	35	18	27	32	147	82	68	8	10	14	15	17	26	39	18	13	18	18	34	48	79
140.73	78	100	80	36	45	48	40	42	21	25	43	164	87	56	9	10	16	13	20	23	36	16	13	20	21	38	44	64
140.938	71	87	95	34	53	46	38	38	23	21	52	144	62	60	8	11	16	9	20	23	32	17	11	16	17	34	51	75
141.145	73	81	102	40	59	38	36	39	22	23	37	150	57	53	8	10	16	13	23	21	33	21	11	20	15	34	56	86
141.353	66	70	97	41	53	42	37	39	23	27	33	160	71	42	9	12	15	12	24	24	36	20	11	19	18	36	70	90
141.56	66	66	93	34	54	48	33	31	29	25	33	146	85	59	8	12	16	9	20	28	29	21	13	20	20	46	63	96
141.768	70	63	87	28	49	50	34	33	22	26	35	142	90	58	9	12	23	9	24	25	33	18	13	19	21	55	64	112
141.975	76	65	87	35	55	52	38	32	21	28	33	119	76	36	7	11	23	11	24	26	32	18	13	19	19	41	52	92
142.183	73	77	71	33	57	59	38	27	24	29	26	108	84	59	6	9	22	11	25	28	31	18	13	17	16	47	46	76
142.391	72	84	71	40	60	58	41	23	23	34	23	106	81	78	6	9	24	12	23	34	30	15	13	17	16	43	39	75
142.598	80	81	68	35	64	65	52	21	18	36	23	101	85	64	6	10	25	14	23	37	28	14	13	17	16	37	50	76
142.806	73	84	65	34	63	60	47	21	20	41	18	98	79	78	5	9	33	16	24	40	29	17	12	19	15	33	46	63
143.013	73	83	73	32	62	53	51	21	20	45	20	93	79	73	4	8	35	16	24	42	30	15	11	22	11	31	61	60
143.221	70	86	84	37	66	50	44	23	20	45	26	95	89	89	4	7	37	14	24	45	28	14	11	23	10	32	54	69
143.428	67	91	101	36	56	50	46	23	19	49	19	94	79	92	5	6	38	15	23	47	26	13	13	26	10	29	67	69
143.636	66	97	114	33	56	54	46	22	17	53	18	88	79	91	6	7	36	22	23	44	30	12	9	22	10	23	57	59
143.844	58	95	122	38	51	54	44	16	18	50	20	96	83	100	4	5	35	23	20	39	31	11	10	25	13	35	53	62
144.051	65	93	106	29	50	50	41	18	21	47	22	113	94	91	4	4	33	21	19	38	26	11	13	28	14	31	67	73
144.259	63	98	104	34	49	47	36	19	19	46	23	122	88	97	4	5	30	21	20	31	25	13	16	24	15	34	75	70
144.466	62	102	105	32	48	44	40	21	20	43	27	132	106	103	4	5	28	27	20	31	25	13	16	23	18	37	46	67
144.674	62	99	112	34	39	48	42	21	18	36	28	140	98	101	3	6	23	24	20	29	26	12	17	26	22	37	48	74
144.881	64	88	108	39	43	50	45	18	18	35	32	157	91	114	3	8	19	16	18	29	27	13	19	26	23	43	46	71
145.089	48	88	112	38	36	49	46	22	19	33	34	172	98	76	4	10	21	15	17	30	21	11	18	25	24	36	40	77
145.297	46	93	126	34	32	49	46	25	18	31	41	166	95	58	4	9	20	15	17	31	20	12	19	23	24	47	58	81
145.504	54	99	123	37	30	43	43	27	20	40	42	168	90	58	4	10	22	13	19	31	19	11	21	22	25	55	60	75
145.712	63	100	118	37	23	47	43	26	17	38	47	156	87	66	3	9	26	11	17	30	19	15	19	20	25	59	67	89
145.919	72	96	119	39	23	45	38	30	21	32	43	164	95	59	3	9	27	11	16	29	20	16	14	20	30	72	63	93
146.127	76	95	115	32	27	48	35	32	17	30	50	143	61	66	3	10	29	12	17	26	16	16	18	20	24	68	68	88
146.334	80	94	116	28	29	43	40	33	24	33	57	154	63	61	3	12	26	13	19	27	19	14	21	19	23	68	64	77
146.542	82	89	105	30	26	42	38	36	22	35	45	160	78	70	4	12	27	15	21	25	15	11	20	22	23	63	73	78
146.749	95	76	108	30	32	38	36	39	20	35	41	170	73	63	4	9	28	12	21	25	18	15	15	21	25	65	88	68
146.957	107	73	103	22	35	39	39	35	19	40	33	178	65	61	4	10	28	14	19	26	17	14	13	23	24	61	86	75
147.165	118	80	91	26	30	42	43	36	17	42	33	182	53	81	4	11	23	13	16	25	18	14	15	24	25	52	93	90
147.372	117	80	78	26	31	42	38	38	20	36	35	172	58	90	4	11	24	13	16	24	22	13	14	20	26	50	108	104
147.58	110	75	73	26	23	43	35	35	21	35	32	156	61	88	4	12	25	11	13	28	27	13	18	20	21	39	97	105
147.787	90	67	72	27	31	51	38	35	20	35	37	142	53	83	3	12	22	12	10	29	30	15	21	19	19	40	103	111
147.995	92	63	60	23	34	51	37	37	17	34	39	128	38	84	4	11	22	13	10	33	31	14	25	19	19	33	106	91
148.202	87	64	55	21	32	46	39	37	20	32	43	120	58	78	4	11	20	14	10	34	30	16	28	22	21	34	111	92
148.41	91	78	58	25	28	44	33	33	21	29	44	126	64	113	3	11	20	13	10	32	28	16	24	19	20	28	105	80
148.618	85	88	58	26	32	48	27	31	20	27	40	122	56	132	3	9	18	11	10	38	25	16	19	16	14	44	91	77
148.825	89	94	60	32	28	52	27	26	15	29	33	118	62	128	3	9	18	15	11	40	25	15	18	17	16	37	95	88
149.033	92	107	63	29	28	51	35	28	15	31	27	109	67	150	3	9	22	17	12	39	27	15	15	17	12	29	89	100
149.24	95	103	71	33	28	46	35	25	16	31	23	106	77	173	3	8	24	15	12	35	24	15	15	20	17	29	98	141
149.448	89	91	75	35	27	52	31	27	15	26	25	93	84	158	2	7	23	18	16	33	25	15	13	20	19	30	98	145
149.655	87	82	77	38	29	44	34	25	18	29	23	76	79	164	3	6	30	16	12	32	24	16	12	19	15	34	83	167
149.863	79	84	82	44	28	46	36	24	14	31	21	79	69	127	3	6	29	14	10	27	18	13	15	17	13	38	98	178
150.071	76	89	83	46	33	44	38	25	11	27	19	96	76	183	3	6	32	13	12	23	20	12	15	18	16	51	98	182
150.278	71	78	85	46	29	38	35	23	16	23	18	120	78	168	3	5	34	15	12	21	15	12	12	19	17	51	98	188
150.486	67	68	90	38	29	39	29	23	17	24	18	125	71	212	3	5	31	16	10	19	18	11	18	16	14	70	91	190
150.693	59	65	99	38	35	34	34	19	14	27	17	137	81	180	2	5	31	16	13	21	22	10	23	18	11	65	94	190
150.901	57	65	95	34	35	32	33	17	17	29	20	146	83	182	2	6	31	14	17	21	20	11	24	21	11	55	81	140
151.108	48	63	92	34	37	32	33	14	15	28	22	162	86	180	2	7	32	17	20	22	25	14	21	24	15	53	84	124
151.316	55	62	92	38	45	27	34	14	17	31	22	183	70	185	2	8	27	21	17	22	26	16	20	24	13	55	104	88
151.524	54	69	81	38	48	27	31	16	15	31	20	188	93	167	2	8	25	19	17	25	23	16	15	21	14	48	97	85
151.731	58	82	76	32	46	30	34	19	17	27	23	206	85	139	2	8	24	19	21	24	22	18	15	18	13	47	110	84
151.939	53	99	82	30	39	23	35	17	24	29	22	210	88	113	2	9	25	20	20	25	24	20	12	18	15	43	114	72
152.146	53	116	85	29	45	23	28	16	25	28	24	205	83	100	2	10	29	18	19	28	23	18	12	22	16	38	94	77
152.354	49	104	87	27	49	23	23	16	25	24	24	195	78	93	3	12	25	15	19	32	22	17	9	22	14	42	92	66
152.561	49	97	92	30	54	26	28	19	24	27	30	168	94	76	3	12	26	13	23	32	26	16	8	28	18	35	92	58
152.769	59	81	97	31	61	25	32	25	29	30	31	165	72	85	4	13	23	15	25	30	25	14	10	28	19	39	82	64
152.976	51	86	86	34	51	25	28	25	26	30	32	185	83	61	4	15	22	13	22	34	22	16	12	27	19	33	93	51
153.184	42	101	81	34	44	25	25	27	29	24	30	157	86	68	3	14	31	15	21	34	20	16	9	27	17	33	90	58
153.392	45	100	81	33	38	27	21	29	24	23	39	127	80	71	4	15	29	10	17	33	19	14	9	24	20	36	80	56
153.599	43	100	74	28	46	27	22	27	23	28	37	134	78	72	3	14	25	11	14	37	19	15	10	23	13	29	87	66
153.807	41	94	79	29	41	30	24	29	29	30	35	133	80	73	4	13	27	10	13	42	13	15	8	18	15	34	87	63
154.014	37	88	83	29	41	30	20	35	27	30	30	162	77	52	4	13	30	9	13	40	14	14	8	17	15	45	91	75
154.222	38	89	82	29	44	34	19	37	32	30	31	129	66	59	4	13	31	10	12	40	15	12	9	12	19	34	76	80
154.429	38	89	88	32	43	28	19	34	30	32	28	119	70	51	4	13	27	9	12	39	13	9	10	10	17	50	69	90
154.637	36	71	88	26	37	25	24	36	34	30	24	121	72	43	5	13	24	10	13	39	13	10	12	10	19	45	55	107
154.845	47	58	85	24	29	35	27	37	27	34	26	132	65	57	6	13	23	12	14	35	16	12	10	11	15	49	52	107
155.052	43	54	87	26	30	30	27	38	24	38	28	128	58	73	7	11	26	12	15	35	17	13	9	12	14	60	56	97
155.26	43	46	82	21	27	31	35	34	22	43	28	146	65	56	7	11	26	14	16	30	18	13	7	14	17	56	61	111
155.467	42	41	86	24	26	27	35	33	21	41	29	137	39	53	6	10	23	13	16	29	18	13	7	16	15	61	52	97
155.675	39	41	84	25	30	29	29	32	21	49	27	173	60	78	6	9	25	12	19	26	19	12	7	16	13	54	51	89
155.882	37	38	83	26	30	32	27	34	22	53	22	190	60	70	7	8	19	13	16	27	23	10	9	16	14	56	47	82
156.09	35	34	86	26	34	26	26	33	21	47	21	209	59	70	8	8	15	11	17	31	25	11	9	18	15	44	45	71
156.298	27	32	90	23	36	29	33	28	23	47	21	203	59	81	8	7	19	12	19	32	29	10	8	17	16	44	45	82
156.505	33	36	91	24	34	28	35	28	21	39	20	198	52	84	7	7	18	13	20	37	23	8	13	17	17	54	47	86
156.713	32	46	87	27	38	32	30	27	24	36	18	188	51	79	7	7	18	14	18	34	31	9	10	21	14	58	59	93
156.92	29	34	85	24	37	32	31	27	19	39	14	185	41	79	7	8	17	16	16	31	27	11	10	19	14	57	49	95
157.128	26	35	87	26	38	30	30	23	18	38	17	188	46	79	5	7	18	14	17	28	26	10	8	16	14	63	49	94
157.335	27	33	83	32	39	28	31	23	21	34	23	154	51	66	3	6	18	12	17	23	27	9	10	20	12	76	56	103
157.543	26	31	74	22	40	33	27	23	19	34	18	154	49	59	4	5	17	13	17	24	23	11	13	22	9	64	53	123
157.751	35	25	73	23	36	26	25	27	20	37	22	154	52	59	3	6	19	15	14	24	20	10	13	21	12	69	54	103
157.958	37	30	71	27	37	25	26	26	23	30	29	139	55	54	3	6	19	12	12	21	21	9	12	21	12	65	62	108
158.166	39	31	71	30	38	27	30	25	18	22	30	122	61	75	4	6	18	11	15	19	18	11	15	21	11	55	64	112
158.373	48	30	81	33	37	32	30	26	17	24	25	107	61	74	4	6	20	12	14	17	17	12	19	19	11	57	70	125
158.581	52	31	81	25	35	30	27	24	19	23	28	92	62	66	4	6	20	14	14	18	16	13	15	19	12	51	71	158
158.788	56	33	76	28	38	27	25	25	18	25	29	101	78	75	3	6	20	15	12	20	15	13	15	17	15	52	64	177
158.996	57	40	81	28	35	35	25	24	16	27	33	97	74	83	4	6	18	14	12	15	13	13	15	19	15	63	72	162
159.203	70	41	78	30	43	32	27	23	14	25	31	103	86	85	4	7	19	17	13	17	15	12	13	18	17	50	67	154
159.411	69	50	82	35	40	29	27	22	15	25	29	100	63	103	5	6	20	14	13	19	14	10	15	13	14	44	66	150
159.619	68	60	86	28	40	28	27	28	14	23	32	84	72	83	5	6	18	14	11	18	11	10	13	13	13	51	74	141
159.826	87	69	82	30	40	33	21	27	15	23	31	87	79	84	5	6	18	13	13	17	15	11	11	12	15	41	73	127
160.034	93	69	74	37	44	31	21	27	12	23	24	96	90	78	5	6	21	10	14	17	17	10	12	13	15	43	96	121
160.241	95	73	79	33	37	27	21	32	11	24	25	97	69	91	4	7	20	10	15	17	19	10	12	15	10	38	88	84
160.449	87	71	83	30	37	27	19	27	12	21	26	124	84	91	5	8	22	12	11	18	23	8	11	15	10	40	94	67
160.656	96	69	80	35	45	25	23	29	9	23	20	145	75	90	5	8	22	10	10	16	28	9	10	15	10	39	102	66
160.864	112	81	85	38	44	25	24	34	11	25	19	144	79	81	5	6	24	9	11	16	30	9	10	15	8	33	95	55
161.072	119	91	80	32	40	22	24	27	13	21	16	157	92	87	6	7	29	8	11	19	29	11	12	16	9	34	88	56
161.279	133	92	80	25	46	23	19	27	14	19	14	170	91	90	6	7	29	8	12	16	29	11	11	18	12	37	85	48
161.487	141	88	82	35	49	23	20	22	13	23	17	163	95	103	5	6	24	8	13	16	29	11	10	18	11	36	100	46
161.694	150	90	79	38	42	24	20	21	12	26	17	139	78	61	5	7	23	8	11	18	22	11	12	16	10	34	87	60
161.902	155	90	86	35	41	25	23	21	9	27	18	152	92	57	5	8	24	8	10	19	22	9	13	15	8	31	82	61
162.109	145	92	78	39	41	26	23	27	9	24	19	141	76	61	4	6	25	10	13	21	22	9	11	13	10	33	89	55
162.317	139	103	78	36	36	29	29	25	12	21	24	119	92	65	4	7	22	9	13	27	30	10	11	14	10	32	74	59
162.525	127	107	76	35	35	33	27	26	12	20	27	130	70	64	5	9	22	10	12	27	34	10	11	12	10	36	64	56
162.732	112	108	71	34	35	25	30	27	14	20	21	117	102	61	5	8	23	10	12	27	37	8	12	13	11	32	54	60
162.94	105	107	70	38	34	27	33	24	16	19	21	134	87	60	5	9	19	11	15	31	37	8	11	14	10	35	61	66
163.147	89	120	82	41	28	30	31	27	14	18	22	120	75	67	4	11	22	12	16	32	31	9	11	14	10	35	68	47
163.355	71	127	87	33	31	28	30	30	16	18	21	103	85	61	4	11	18	15	19	28	28	9	13	13	13	33	68	55
163.562	55	142	81	35	34	27	36	27	21	19	20	98	92	65	4	12	20	11	20	30	27	7	13	12	13	31	62	46
163.77	49	139	73	37	31	22	34	32	20	17	14	109	98	65	4	10	20	11	20	29	24	7	14	11	13	29	67	58
163.978	50	140	69	36	29	27	26	28	18	16	11	113	85	63	4	10	20	10	23	29	19	7	12	13	15	26	65	49
164.185	56	123	60	35	28	31	26	32	26	18	12	88	83	67	4	10	20	13	25	30	16	8	11	15	14	28	48	64
164.393	44	107	54	37	26	28	35	31	23	18	13	90	85	73	3	10	25	19	22	28	16	8	12	15	14	31	47	49
164.6	43	82	53	34	24	27	32	32	23	18	15	81	84	62	3	10	24	19	23	26	16	10	11	16	14	41	48	48
164.808	53	71	53	28	30	28	33	26	26	20	18	87	79	72	4	10	23	21	25	27	17	10	13	15	12	43	46	58
165.015	53	64	47	33	28	29	28	22	29	20	19	110	81	55	5	10	20	14	25	30	18	10	15	17	14	45	63	78
165.223	46	55	42	32	35	30	32	20	22	19	19	111	57	76	4	10	27	14	19	25	18	9	16	15	15	42	54	83
165.43	44	51	40	31	35	28	31	20	19	21	17	124	80	63	4	11	24	14	15	24	15	9	14	14	14	46	55	69
165.638	49	62	42	28	29	24	28	20	18	22	18	126	61	65	4	9	24	12	13	24	13	11	16	14	15	45	75	70
165.846	61	66	47	30	25	22	24	19	15	23	17	106	71	69	5	10	28	12	14	24	14	11	17	10	15	44	75	63
166.053	62	65	48	36	28	19	25	20	17	26	22	122	53	69	5	10	28	12	16	20	10	11	15	11	13	49	72	67
166.261	61	55	54	36	31	19	22	21	17	23	23	139	64	63	4	9	27	11	15	18	13	10	12	12	13	52	66	55
166.468	60	54	56	31	31	22	21	27	17	21	25	143	68	64	4	8	26	10	14	15	12	12	10	13	13	58	60	51
166.676	66	56	62	33	27	22	19	25	18	26	29	128	59	80	5	9	24	10	13	16	13	10	13	12	11	64	68	63
166.883	68	56	67	30	33	23	22	28	15	28	25	129	83	88	6	9	18	8	11	15	14	9	12	13	9	77	58	76
167.091	62	61	72	35	34	24	27	28	13	30	27	123	75	116	5	7	18	9	14	17	15	9	13	12	12	61	59	69
167.299	50	66	73	33	33	25	20	24	17	27	30	101	69	91	4	7	17	10	15	18	14	9	12	11	9	58	70	57
167.506	52	67	79	29	36	24	21	29	18	31	30	84	70	89	4	7	16	11	16	17	16	10	11	11	8	62	62	52
167.714	52	70	81	27	36	26	20	28	9	34	29	95	71	102	4	8	18	10	17	20	19	12	10	9	11	52	57	57
167.921	58	73	82	26	45	20	24	32	12	33	25	100	65	100	4	9	21	10	17	22	19	11	11	10	11	48	54	56
168.129	61	60	91	28	38	26	25	35	14	32	24	107	68	97	4	8	16	12	14	20	23	12	12	12	11	52	49	43
168.336	66	67	96	28	40	25	27	34	17	25	28	90	79	102	4	8	20	12	12	21	26	12	14	12	10	41	51	43
168.544	66	55	97	29	38	23	26	35	13	23	28	95	72	108	4	6	20	14	15	19	31	11	12	11	12	38	47	42
168.752	62	62	91	25	41	25	28	35	14	23	23	117	75	91	4	7	21	14	16	22	29	13	13	12	12	33	45	35
168.959	55	51	94	26	39	23	26	32	15	20	20	142	78	95	4	9	24	15	19	26	29	14	12	10	10	35	57	39
169.167	60	51	95	28	39	20	34	34	18	19	19	155	77	64	5	9	24	15	21	27	31	11	12	11	11	31	55	39
169.374	71	58	92	24	39	28	34	33	20	23	16	170	68	74	5	10	22	14	22	24	29	10	13	14	12	37	51	36
169.582	68	50	92	30	42	25	31	30	18	24	13	179	63	84	4	11	23	12	21	28	28	11	14	12	13	48	59	42
169.789	73	57	84	24	43	25	30	33	14	25	14	181	74	110	4	11	24	11	21	30	26	12	13	11	10	41	69	36
169.997	73	53	87	23	48	22	36	34	16	26	14	166	67	78	5	12	24	14	22	26	24	9	14	12	12	35	61	48
170.204	70	61	84	27	49	26	34	37	17	24	12	152	53	101	5	12	23	11	19	28	23	9	14	12	18	27	62	40
170.412	72	60	78	27	41	27	30	30	16	27	11	147	78	84	5	12	24	13	14	24	22	9	17	13	13	26	68	50
170.62	59	65	79	24	45	26	30	30	13	27	15	118	78	89	6	12	24	12	15	23	25	9	16	13	18	18	59	44
170.827	54	69	89	26	42	28	31	34	16	22	17	120	72	76	6	12	22	10	15	23	22	10	15	11	17	20	78	54
171.035	49	76	100	32	42	31	28	31	15	23	19	117	76	70	5	11	27	10	13	23	19	10	12	12	16	21	71	58
171.242	39	74	101	28	38	27	30	29	15	20	22	97	80	60	5	11	28	14	15	20	20	9	11	15	17	26	82	68
171.45	41	72	89	31	38	30	29	29	12	18	20	97	75	65	5	12	28	14	12	21	22	10	10	13	13	24	71	96
171.657	43	71	86	30	43	26	35	28	13	19	21	104	59	62	5	13	27	9	13	17	22	13	12	13	15	24	59	115
171.865	42	65	76	28	37	23	39	31	18	18	22	104	79	58	4	14	30	7	13	17	19	12	14	15	15	28	70	115
172.073	41	57	59	33	35	25	34	30	14	21	26	107	60	43	4	14	34	7	15	18	27	11	13	12	17	27	62	98
172.28	51	54	60	32	39	21	30	32	15	22	28	98	64	54	3	11	30	9	17	20	26	10	10	11	16	21	61	86
172.488	46	54	64	31	32	23	23	24	20	23	24	126	87	48	4	10	27	12	18	16	24	9	11	13	12	19	65	103
172.695	51	51	66	34	27	20	23	28	16	21	27	110	86	51	4	11	24	9	16	20	24	9	10	12	15	19	59	94
172.903	46	54	75	26	27	17	25	24	18	21	24	106	74	48	4	11	28	8	16	18	22	11	9	16	13	16	67	137
173.11	48	48	86	30	28	19	23	26	18	22	25	117	86	50	4	12	24	8	16	21	20	12	10	16	11	17	54	131
173.318	51	40	94	34	30	15	28	22	20	24	18	119	81	46	4	12	22	10	20	23	22	8	9	15	11	25	61	133
173.526	47	36	99	28	28	17	28	23	15	22	18	116	67	57	4	11	19	9	20	21	17	8	12	15	10	21	62	119
173.733	52	39	98	28	26	19	25	25	20	16	16	118	82	60	4	11	20	10	18	17	15	11	9	16	10	20	48	133
173.941	65	46	104	28	22	21	25	23	16	19	16	109	76	49	4	9	22	10	13	16	14	10	9	17	9	22	52	118
174.148	69	56	97	29	23	18	32	26	16	20	16	113	65	52	4	8	22	10	12	14	12	9	10	16	10	20	51	110
174.356	82	59	96	36	26	19	34	26	13	19	20	101	73	41	4	6	22	10	13	13	12	7	11	15	10	22	45	127
174.563	87	52	106	34	24	19	37	25	11	24	18	115	81	41	3	6	23	12	12	15	12	8	10	13	15	23	34	121
174.771	82	61	97	31	32	23	32	24	12	23	16	108	73	47	4	5	23	13	13	16	12	10	8	13	12	29	33	120
174.979	80	64	95	30	30	24	33	24	16	19	18	98	72	51	5	6	24	14	13	15	9	7	11	12	10	21	43	114
175.186	82	62	100	31	29	19	39	26	17	18	21	108	68	63	4	6	21	9	11	16	9	6	12	15	7	24	42	113
175.394	89	69	113	26	31	21	35	28	19	18	18	98	65	64	3	6	24	10	9	19	10	6	11	12	9	32	52	80
175.601	88	76	101	32	30	19	36	32	14	20	20	117	61	75	3	7	26	11	10	21	12	7	11	13	10	27	41	68
175.809	75	79	106	33	30	24	37	32	13	18	22	114	58	62	4	8	25	11	11	20	16	7	11	13	8	28	51	51
176.016	69	78	99	28	27	24	31	29	13	16	23	118	69	57	4	7	28	11	11	20	15	9	7	15	10	27	35	51
176.224	66	83	94	29	20	24	33	34	18	18	25	129	44	55	3	7	27	10	11	23	17	8	13	15	7	19	48	53
176.431	62	79	92	26	23	26	29	37	19	24	24	155	68	57	3	7	29	12	13	23	18	7	10	14	7	26	52	61
176.639	47	84	85	27	24	21	31	36	17	18	23	128	71	62	4	7	27	16	12	23	25	6	10	12	7	25	41	51
176.847	45	70	83	29	26	24	23	34	20	17	25	131	69	69	3	7	26	12	11	23	24	6	11	13	10	27	53	50
177.054	45	55	93	32	29	30	17	31	18	17	23	141	53	53	3	9	27	13	11	25	23	8	10	13	10	35	52	35
177.262	44	48	94	26	27	23	20	34	16	20	22	136	50	69	4	10	23	13	11	25	26	7	13	13	12	29	59	37
177.469	40	49	103	31	20	24	20	27	17	22	24	125	65	44	3	12	19	12	10	20	26	6	13	13	13	22	50	40
177.677	33	48	103	28	18	21	19	29	19	21	20	138	61	66	3	12	20	14	8	20	22	7	13	13	11	27	56	30
177.884	27	59	105	31	20	23	23	29	15	19	22	129	49	54	4	15	19	13	12	22	23	6	11	12	11	21	49	33
178.092	21	70	99	37	23	22	21	26	16	19	29	118	63	64	4	16	21	14	14	22	19	7	11	11	8	23	38	36
178.3	21	71	106	34	25	22	16	29	11	21	22	115	51	72	3	19	20	13	11	21	18	7	12	11	8	23	44	33
178.507	24	58	102	35	30	21	15	24	10	20	28	113	56	65	3	17	19	13	11	19	16	6	12	11	9	21	52	30
178.715	30	48	100	36	35	25	22	24	10	18	26	103	52	63	3	15	16	13	11	20	16	7	11	11	11	17	55	36
178.922	24	42	103	36	28	19	26	23	14	21	18	85	55	54	3	13	18	14	13	20	12	7	13	11	11	19	48	35
179.13	21	36	90	35	24	24	26	20	12	23	18	103	54	56	3	11	19	13	13	20	11	6	14	13	10	17	50	43
179.337	19	38	89	33	30	26	28	23	11	25	17	110	52	47	3	10	18	12	11	22	10	7	14	10	12	20	36	33
179.545	22	44	87	29	31	27	33	21	11	23	19	97	63	45	3	9	16	12	11	22	10	7	15	10	14	23	37	37
179.753	19	42	86	32	26	29	27	20	11	18	20	112	45	61	3	8	16	12	14	23	13	6	13	13	10	24	43	46
179.96	23	27	87	36	29	28	35	24	14	20	16	121	55	63	4	8	18	13	13	23	13	7	10	13	10	25	42	47
180.168	26	25	91	39	28	29	40	21	13	24	20	129	49	63	4	8	22	14	14	19	10	6	10	10	9	24	47	47
180.375	26	23	86	49	28	25	36	20	12	20	17	102	56	53	4	8	27	15	12	16	9	6	9	12	9	24	42	54
180.583	32	22	93	52	30	29	41	20	11	17	16	107	65	71	3	8	30	13	14	15	9	7	10	11	10	23	45	56
180.79	38	22	94	52	32	21	38	20	15	19	12	96	54	73	3	8	33	11	14	20	9	10	8	13	9	22	44	56
180.998	41	20	110	49	35	22	39	21	13	21	14	77	44	76	4	7	35	12	13	18	9	10	11	13	7	20	47	43
181.206	52	22	116	47	34	21	37	24	12	20	14	72	55	81	4	6	34	13	17	18	11	10	11	16	8	27	42	56
181.413	61	20	115	43	31	21	36	28	16	19	15	61	53	96	4	6	37	15	19	18	10	10	8	12	7	21	41	49
181.621	63	22	105	45	30	24	31	28	18	18	18	60	43	59	3	6	31	14	19	16	8	10	9	14	7	24	39	52
181.828	65	27	95	37	31	19	24	26	15	21	18	60	46	89	3	6	28	10	17	17	10	9	9	13	7	28	47	45
182.036	58	34	94	36	35	19	28	24	11	23	16	65	53	80	3	6	27	11	16	20	9	10	9	12	8	24	34	37
182.243	58	46	95	44	35	17	38	23	15	26	19	71	44	92	3	5	21	12	15	21	7	10	13	12	10	25	47	33
182.451	73	46	83	39	36	18	39	22	17	20	20	76	40	103	3	5	18	16	16	22	8	9	13	12	9	26	51	45
182.658	73	46	69	32	29	19	41	23	22	18	17	80	41	97	3	5	18	16	20	22	11	9	14	12	9	24	43	41
182.866	69	58	67	35	28	18	45	23	17	20	17	85	64	111	3	6	17	15	19	26	8	8	13	14	9	20	39	41
183.074	72	65	62	30	26	19	39	22	19	19	16	95	53	106	3	9	18	18	20	23	8	9	12	15	8	21	47	36
183.281	65	67	60	28	27	19	31	21	17	18	18	103	55	114	4	9	15	16	19	20	8	8	10	14	8	18	32	42
183.489	63	78	55	32	30	22	36	24	20	17	16	105	69	105	3	9	14	19	16	22	8	9	9	13	7	20	44	45
183.696	62	72	64	30	37	18	35	21	15	17	13	115	56	124	3	10	14	16	17	26	6	7	10	12	6	14	38	39
183.904	56	79	64	28	31	16	33	22	14	17	15	120	53	92	4	10	13	13	17	29	8	8	9	13	7	20	37	40
184.111	53	70	61	33	33	13	33	28	16	19	15	121	59	98	4	9	13	15	18	27	8	7	11	16	8	14	32	38
184.319	47	69	67	37	34	17	32	32	13	19	17	110	70	102	4	12	13	13	14	21	10	7	11	14	5	17	30	41
184.527	48	72	72	43	27	16	31	28	15	16	18	113	58	64	4	12	18	9	10	16	11	8	10	13	7	17	36	26
184.734	51	58	79	40	30	13	31	25	15	17	12	108	60	55	4	12	16	9	11	17	9	9	9	13	7	16	37	30
184.942	55	54	81	46	27	15	36	29	13	19	12	128	62	73	3	11	18	10	9	16	9	10	10	11	8	22	39	25
185.149	50	49	87	45	31	19	38	26	10	15	15	129	57	61	4	9	17	11	11	16	8	8	10	12	11	15	30	33
185.357	52	48	87	48	26	20	44	26	12	15	12	135	57	64	5	8	16	11	8	15	9	8	11	15	13	20	30	36
185.564	44	42	77	45	29	18	37	33	14	16	11	151	59	56	4	8	16	12	8	14	10	7	11	13	13	15	25	33
185.772	41	42	77	45	29	19	37	34	12	16	13	129	44	69	4	7	18	12	13	15	11	8	10	13	13	18	45	41
185.98	47	50	67	41	24	20	39	32	10	17	13	111	66	81	4	8	17	13	14	14	8	8	8	14	14	13	41	31
186.187	46	42	68	35	23	18	36	31	8	20	14	116	77	77	3	9	16	11	11	17	9	6	12	14	17	11	43	30
186.395	44	42	70	31	26	21	37	33	11	22	18	121	58	92	3	8	12	10	9	14	10	5	12	12	13	18	54	23
186.602	39	44	67	35	27	22	33	31	11	20	16	134	59	116	3	6	14	11	9	13	9	8	10	11	11	19	44	21
186.81	29	45	66	44	29	22	39	28	10	19	18	139	50	120	4	6	13	12	10	12	10	8	11	15	14	21	47	25
187.017	31	43	63	37	26	21	34	36	10	18	17	115	58	109	3	7	15	14	10	14	8	7	14	18	12	18	44	29
187.225	29	43	73	32	25	33	33	32	12	17	20	117	73	93	3	5	13	14	12	14	11	7	12	20	12	17	39	35
187.433	32	37	80	32	24	30	33	32	7	16	20	106	38	109	3	6	14	12	10	13	10	9	14	21	12	18	45	37
187.64	35	39	85	27	25	30	30	36	10	17	18	94	60	116	2	6	11	12	10	14	7	7	11	18	9	21	49	24
187.848	30	35	93	23	26	37	36	33	12	17	17	92	48	80	3	6	13	11	10	15	7	7	7	17	10	14	49	30
188.055	30	26	94	21	25	32	36	32	9	20	25	87	53	87	3	6	12	13	11	17	9	6	11	16	12	18	45	37
188.263	31	30	104	19	25	29	39	33	9	20	25	82	45	79	3	8	11	13	12	22	9	6	9	16	11	16	34	34
188.47	36	27	100	18	25	28	35	38	9	17	19	83	52	76	3	8	11	11	13	28	7	7	9	15	12	15	36	38
188.678	45	26	97	18	26	24	38	32	10	17	22	95	49	82	3	10	10	12	14	25	9	7	7	16	10	19	35	42
188.885	52	25	86	16	26	21	42	32	10	16	17	84	48	67	2	9	12	13	11	20	10	7	6	20	12	14	29	32
189.093	64	26	102	20	27	24	49	33	9	15	14	68	55	69	3	10	13	13	12	17	13	9	7	18	11	13	32	37
189.301	70	23	124	29	27	29	53	26	10	16	18	66	56	77	3	11	14	11	11	14	16	9	5	20	10	16	29	35
189.508	84	28	131	34	27	26	65	27	13	15	21	72	47	80	3	9	14	14	9	13	14	10	6	19	10	13	32	34
189.716	104	31	131	46	26	29	71	24	9	14	15	58	72	76	3	8	14	12	9	14	11	9	6	22	7	15	32	30
189.923	111	32	132	45	22	31	68	23	13	12	12	67	38	81	3	6	15	13	9	11	15	10	8	20	9	15	36	33
190.131	119	39	120	41	28	27	71	19	13	15	10	77	53	94	3	5	14	14	9	9	14	9	8	17	10	12	36	32
190.338	112	40	120	41	32	24	71	20	11	15	12	76	58	93	4	5	16	14	11	11	12	5	7	18	9	12	41	26
190.546	135	44	106	39	28	30	67	22	10	16	14	86	52	88	3	5	16	13	11	9	13	6	8	17	10	14	44	19
190.754	132	54	115	37	24	23	60	20	12	18	13	78	42	95	4	5	13	13	9	10	11	9	9	16	11	16	33	23
190.961	125	69	119	36	25	24	58	18	16	18	16	81	47	107	4	6	17	12	12	14	9	10	7	15	14	14	50	16
191.169	113	93	103	32	30	25	54	21	11	16	15	95	58	88	4	6	16	12	13	13	10	10	7	18	15	17	46	21
191.376	100	100	106	35	23	20	58	26	11	15	14	90	53	87	5	6	16	13	11	13	11	13	9	14	13	11	39	26
191.584	98	107	101	35	31	20	55	27	10	19	15	88	60	74	4	7	19	12	11	14	8	13	7	17	13	12	37	21
191.791	101	125	93	34	32	18	44	26	13	18	16	83	46	76	4	8	19	11	11	15	11	13	9	16	11	10	49	29
191.999	107	134	97	35	26	12	53	24	13	16	18	79	50	82	4	8	16	14	14	17	10	15	13	14	11	11	38	28
192.207	113	136	102	37	24	14	53	29	11	17	22	88	54	63	5	9	16	13	12	17	8	15	12	15	10	13	40	33
192.414	121	138	101	41	23	12	51	29	10	17	20	85	61	68	4	11	16	12	12	17	9	12	14	13	8	10	32	44
192.622	111	120	99	33	20	14	54	34	13	19	18	77	57	70	4	12	15	11	11	13	9	8	9	11	10	10	33	49
192.829	105	109	92	35	25	14	52	30	12	22	21	80	56	71	4	12	16	10	12	13	8	8	11	14	8	11	36	49
193.037	96	101	93	35	26	15	51	31	18	21	22	83	45	69	4	13	19	12	11	13	7	8	13	14	10	15	29	54
193.244	86	86	87	29	26	15	53	31	20	23	25	89	58	57	4	13	15	15	11	12	7	10	11	11	9	10	37	70
193.452	72	91	90	25	23	17	59	41	13	22	25	72	51	77	4	13	13	13	10	14	8	9	10	9	8	10	27	70
193.66	60	100	79	26	23	21	57	39	10	23	23	78	39	62	4	13	14	13	8	14	7	8	12	10	10	10	27	75
193.867	47	110	71	24	22	22	50	38	6	25	21	84	43	77	3	13	11	13	8	11	10	8	8	9	10	8	34	75
194.075	51	121	79	22	22	26	48	34	7	21	22	98	46	83	3	13	9	14	11	12	10	8	8	13	9	10	36	81
194.282	58	118	79	21	16	28	43	42	7	23	20	106	50	76	4	14	10	12	12	13	10	8	8	12	10	12	32	78
194.49	61	105	85	17	22	26	41	35	8	20	22	109	53	82	4	12	10	14	11	12	13	7	8	13	9	9	38	50
194.697	68	105	80	17	26	23	39	32	6	19	18	110	56	89	3	11	7	13	11	12	11	9	8	13	11	10	34	37
194.905	78	95	84	20	22	23	36	33	5	20	13	122	55	94	3	11	8	13	11	13	11	9	6	13	11	12	31	23
195.112	75	90	90	21	19	29	35	37	6	20	16	114	36	98	3	10	7	15	13	20	9	9	6	14	10	10	23	18
195.32	79	75	92	21	19	28	41	36	6	20	16	115	35	104	3	9	9	16	12	20	8	9	7	11	13	9	28	17
195.528	83	70	87	19	22	31	45	36	9	21	14	128	36	96	3	6	9	17	10	21	10	10	7	12	13	10	33	20
195.735	83	64	85	16	22	29	56	36	8	18	12	110	39	94	4	5	7	14	9	22	11	10	6	13	12	10	39	17
195.943	91	57	94	17	20	31	60	38	6	16	13	88	32	98	3	6	7	14	10	17	13	10	6	16	13	11	28	16
196.15	86	48	83	14	20	29	51	38	8	15	12	80	38	95	4	5	8	11	10	18	18	8	6	14	13	11	31	19
196.358	75	54	80	13	17	27	62	35	7	13	12	80	48	101	3	5	7	15	11	19	19	8	8	13	12	17	29	20
196.565	63	55	85	14	21	23	66	34	8	12	10	83	39	86	3	4	9	17	10	22	19	8	10	16	11	17	32	18
196.773	53	70	81	15	22	26	71	33	7	11	15	78	37	70	3	5	9	15	12	21	15	8	8	16	12	16	27	23
196.981	49	74	89	21	25	24	61	30	8	11	16	67	33	68	3	4	10	13	13	16	12	9	9	13	15	12	20	32
197.188	53	84	84	23	22	25	53	26	8	12	15	47	36	76	3	4	10	13	16	14	12	10	9	13	14	10	34	33
197.396	47	111	77	23	19	30	52	34	10	15	18	46	43	69	4	3	10	14	15	12	12	10	10	13	9	10	35	27
197.603	43	126	75	23	22	26	54	25	11	16	16	56	42	62	3	4	10	16	14	12	8	11	13	13	10	8	34	32
197.811	51	116	85	23	17	24	55	28	8	12	16	48	42	76	3	4	12	15	14	11	8	10	10	12	11	11	29	40
198.018	61	99	84	26	18	22	63	26	5	11	15	46	41	63	4	5	10	13	16	11	7	10	11	13	12	11	26	56
198.226	64	95	80	37	21	24	52	26	8	11	16	40	43	70	4	4	11	11	17	13	7	10	10	11	12	5	23	60
198.434	66	83	78	45	20	25	53	24	10	15	14	46	48	53	4	4	11	11	15	15	8	11	7	12	13	11	22	62
198.641	60	70	79	51	22	22	67	25	9	17	14	51	52	76	3	5	11	11	12	15	7	10	9	14	13	12	25	46
198.849	59	62	88	50	22	17	68	28	8	18	19	43	46	75	4	5	13	11	13	16	8	8	9	13	11	9	28	45
199.056	52	50	86	51	22	22	63	28	7	19	17	44	46	66	3	6	12	11	12	14	7	8	8	12	10	13	29	37
199.264	58	45	81	43	17	24	50	27	5	21	19	57	42	69	4	5	10	14	12	14	7	8	8	11	11	11	25	35
199.471	56	43	98	39	18	25	45	27	9	24	17	57	43	70	4	6	10	11	9	14	7	9	7	11	12	6	27	28
199.679	52	41	104	31	21	22	43	24	8	20	23	66	44	69	3	5	9	12	8	15	6	10	8	12	11	7	25	33
199.887	48	44	106	25	20	23	40	31	6	20	22	56	43	69	4	5	9	16	9	13	5	11	8	11	10	12	23	25
200.094	40	50	124	23	15	21	34	29	6	20	19	49	44	50	4	6	9	16	9	13	6	11	10	9	12	13	29	22
200.302	36	55	131	20	18	18	33	20	6	17	16	59	43	83	4	6	10	13	11	15	7	10	11	10	9	8	26	22
200.509	35	57	125	17	18	21	39	21	6	12	18	65	47	75	3	5	10	13	10	16	9	11	13	11	8	10	27	19
200.717	34	57	122	17	14	20	46	25	7	10	17	81	46	73	3	5	11	13	14	14	9	11	12	14	10	7	26	22
200.924	33	62	112	17	13	17	46	27	6	11	17	86	44	70	3	5	11	12	17	14	8	9	9	14	9	7	21	15
201.132	28	51	109	20	17	18	42	24	8	9	18	79	43	86	3	5	11	11	17	11	7	10	8	11	10	12	23	22
201.339	36	57	108	22	19	18	56	22	8	8	19	80	66	86	3	6	10	9	13	8	6	12	9	15	9	10	26	30
201.547	46	59	102	25	17	17	56	22	7	9	18	93	47	80	4	5	11	11	13	9	7	13	10	15	9	14	27	20
201.755	52	46	94	23	22	19	59	24	8	7	18	109	60	70	3	6	10	13	16	9	7	13	8	13	9	8	27	27
201.962	54	50	100	19	20	19	56	33	5	8	20	97	51	83	3	7	11	13	16	9	7	10	9	15	9	12	29	18
202.17	56	43	97	17	17	18	52	32	5	9	20	101	44	97	4	8	10	15	14	9	7	10	6	15	8	11	27	20
202.377	51	36	104	18	17	22	64	29	8	10	25	109	61	95	4	10	12	14	11	7	7	11	7	17	8	10	27	26
202.585	50	38	111	15	19	16	70	28	6	9	23	110	46	75	4	10	11	12	10	7	8	9	8	15	8	12	17	19
202.792	50	38	108	17	18	15	62	28	7	9	21	102	43	65	3	10	12	14	12	6	9	9	8	17	7	15	17	23
203	46	39	107	15	17	14	56	24	6	11	24	92	49	57	3	10	10	14	10	7	9	7	8	20	8	8	15	28
203.208	38	38	111	15	18	15	64	21	7	13	20	93	41	62	3	11	10	14	9	8	8	8	9	18	8	11	24	18
203.415	42	42	134	14	19	17	58	26	7	11	21	80	47	70	3	9	11	12	12	7	9	7	12	17	12	8	23	15
203.623	41	45	152	16	18	16	54	23	7	10	15	81	44	56	2	7	10	13	11	7	7	7	10	13	13	10	22	28
203.83	50	45	156	13	21	16	47	24	9	13	12	70	37	61	2	7	8	9	9	6	8	9	10	16	13	10	21	33
204.038	57	44	171	15	22	19	50	30	7	11	13	65	35	72	3	6	9	8	10	6	9	10	13	16	8	8	21	26
204.245	65	46	173	15	20	17	55	29	8	10	10	64	31	73	2	5	8	11	12	7	8	11	14	11	13	8	26	30
204.453	76	42	176	19	24	17	52	36	7	13	8	62	41	61	2	5	7	11	11	7	8	10	14	10	13	12	28	31
204.661	68	53	177	16	23	13	43	37	6	12	9	59	30	94	3	6	7	11	9	6	10	11	13	11	10	9	30	30
204.868	71	43	145	16	19	12	37	29	7	15	10	56	37	66	3	6	9	12	10	5	8	10	12	10	11	12	34	36
205.076	73	38	143	17	17	14	30	33	7	17	7	55	49	83	3	5	10	14	10	6	7	9	10	8	11	10	26	32
205.283	72	48	141	17	17	15	25	35	4	19	9	75	54	81	3	4	9	12	11	9	9	11	10	10	11	14	29	28
205.491	64	45	143	18	19	14	20	37	4	18	6	55	57	81	3	5	11	11	10	7	9	11	9	8	13	11	26	36
205.698	58	33	130	19	21	12	18	31	6	16	9	53	37	89	4	6	9	11	10	8	10	12	8	8	12	11	19	30
205.906	56	33	116	18	18	15	14	25	5	16	8	48	40	90	4	5	10	13	9	10	9	11	8	10	13	10	27	23
206.113	51	34	108	20	20	16	12	26	3	12	10	42	47	93	3	5	9	10	9	12	7	13	8	10	12	10	22	26
206.321	38	38	100	20	20	17	12	35	4	10	9	47	37	85	3	5	8	12	9	12	5	14	7	12	13	13	21	25
206.529	39	46	83	21	19	20	16	30	4	9	8	47	37	75	3	5	7	11	8	10	6	11	6	15	14	12	16	24
206.736	40	58	81	21	19	18	17	29	6	7	10	53	50	72	3	5	9	13	7	8	8	10	5	17	10	14	15	20
206.944	41	58	74	26	19	15	17	26	6	6	12	66	40	77	3	6	9	15	10	10	8	10	5	15	13	14	20	21
207.151	36	62	66	24	22	16	22	28	3	7	11	74	45	66	3	6	10	12	10	8	7	13	6	17	15	14	16	28
207.359	45	63	64	27	22	17	23	25	5	8	14	70	50	65	3	5	12	11	9	6	6	14	5	18	13	13	15	29
207.566	54	57	57	24	14	17	23	29	4	9	13	62	43	79	3	5	14	9	10	7	8	14	5	17	15	14	17	25
207.774	70	52	60	20	18	16	23	33	3	10	9	73	38	73	4	5	13	13	8	6	7	13	7	14	11	13	12	19
207.982	89	55	72	21	19	14	21	30	6	9	10	74	45	69	4	6	13	12	7	6	6	13	7	17	12	10	15	31
208.189	101	49	74	13	16	16	21	34	6	7	10	75	39	60	4	6	14	10	8	6	8	15	7	20	15	12	15	19
208.397	107	45	72	14	19	12	17	29	7	6	10	73	46	72	4	6	12	11	9	8	9	14	6	17	14	11	17	25
208.604	125	45	80	11	19	13	16	33	6	6	10	78	43	72	4	6	12	10	8	8	9	13	5	14	12	17	18	24
208.812	126	41	97	9	21	14	17	28	8	7	10	80	51	69	4	6	12	10	9	7	8	12	7	11	13	8	20	25
209.019	126	43	117	9	19	13	25	30	9	5	10	70	40	74	4	6	10	11	9	6	6	15	6	12	12	12	17	26
209.227	126	33	121	13	19	15	25	30	7	5	11	60	54	81	4	6	10	16	10	7	6	16	7	11	13	16	15	23
209.435	140	34	125	12	17	14	25	30	7	7	11	63	34	71	4	5	10	13	9	5	8	16	7	11	15	22	20	23
209.642	124	40	133	16	18	15	26	28	6	7	9	67	37	74	4	5	9	12	12	7	8	16	7	12	12	15	20	25
209.85	95	41	129	17	18	17	28	31	4	6	10	60	42	79	4	4	8	17	10	9	8	17	8	15	13	15	21	22
210.057	92	40	132	18	18	16	34	32	3	7	10	53	43	63	5	6	10	15	10	7	8	15	6	18	11	21	19	29
210.265	83	45	138	15	24	17	35	30	2	6	10	56	40	70	4	5	10	12	9	6	5	13	6	20	12	14	18	23
210.472	101	49	126	16	19	18	30	28	4	5	11	59	48	93	5	5	11	11	9	6	7	16	8	18	16	17	14	17
210.68	97	44	114	16	19	19	32	32	6	5	9	54	60	87	4	5	9	11	11	7	6	16	7	17	12	15	21	14
210.888	95	58	106	14	18	24	34	29	5	6	9	52	51	90	4	5	11	12	9	7	6	16	6	18	10	15	23	15
211.095	101	66	99	18	19	20	37	29	5	7	12	51	51	87	4	5	11	13	10	6	6	14	7	17	13	13	21	18
[truncated: 35 more columns]

## Sheet: Fig 7b
Cellular parameters of LREs at 14 dpf comparing between wild-type and Dr-Vsp-/- zebrafish larvae.
Microvilli			Cell height			Apical width			Basal width
WT	Dr-Vsp-/-		WT	Dr-Vsp-/-		WT	Dr-Vsp-/-		WT	Dr-Vsp-/-
1.11	1.225		40.748	31.462		4.803	5.804		4.083	4.123
1.202	1.041		38.427	31.622		6.364	3.122		3.723	5.524
1.301	1.044		40.108	34.104		5.804	4.643		3.522	7.525
1.374	1.219		43.944	32.863		6.404	5.564		5.844	6.164
1.204	1.389		44.391	30.341		8.566	7.805		4.043	2.162
1.415	1.461		38.827	26.939		6.164	6.925		4.683	5.683
1.368	1.283		37.386	22.456		7.605	4.923		5.604	4.123
1.107	1.325		33.623	21.295		6.845	4.403		6.845	4.603
1.147	1.332		37.106	24.657		8.886	5.444		8.846	4.483
1.204	1.521		35.385	28.38		5.804	2.962		3.322	3.082
1.424	1.219		37.346	31.702		7.885	4.163		7.685	7.485
1.164	1.32		38.827	25.658		5.164	6.244		7.765	4.723
1.202	1.251		38.026	26.378		5.644	4.163		6.484	7.765
1.37	1.22		36.505	31.862		4.403	4.123		8.326	3.402
1.133	1.332		36.505	32.062		3.562	5.164		4.963	4.763
1.164	1.45		38.467	37.706		3.843	7.765		4.523	5.404
1.051	1.251		39.307	38.026		3.122	5.884		6.525	5.924
1.361	1.376		42.069	33.263		4.923	4.323		5.204	6.284
1.326	1.064		42.309	33.294		4.803	2.642		4.923	4.043
1.057	1.322		40.468	30.221		6.244	7.085		4.323	7.605
1.146	1.354		39.067	41.069		7.645	4.203		5.404	8.966
1.074	1.243		38.587	34.664		5.924	3.643		6.805	4.643
1.038	1.266		35.945	28.54		3.602	5.564		6.244	6.885
1.247	1.45		36.425	30.461		7.685	5.924		3.082	1.881
1.515	1.121		42.189	31.902		3.763	4.043		4.723	1.921
1.568	1.076		44.191	36.666		7.805	6.444		4.723	2.362
1.008	1.291		45.672	39.788		7.925	6.845		5.244	3.162
1.201	1.233		44.471	38.307		7.445	3.843		4.523	4.963
1.139	0.862		41.349	37.106		6.485	6.444		6.204	5.043
1.204	1.138		37.946	36.185		6.004	5.404		5.564	3.122
1.827	2.295		39.668	20.06		4.403	6.124		4.363	5.401
1.772	2.15		41.149	24.297		8.646	7.565		5.043	4.283
1.761	2.504		39.387	23.416		8.326	4.963		6.244	4.483
1.45	1.717		37.426	22.336		7.445	5.644		5.804	3.803
1.589	2.074		35.464	32.383		7.365	6.645		5.644	4.803
1.425	2.177		45.232	20.895		6.244	5.764		4.163	3.883
1.182	2.218		44.391	26.619		7.205	5.204		2.962	4.123
1.342	1.726		46.152	23.536		4.203	5.964		5.844	3.961
1.443	1.702		45.952	24.937		5.324	4.483		5.684	5.003
1.529	2.252		44.471	26.819		4.563	7.605		4.123	6.044
1.281	2.073		43.63	21.215		5.604	4.883		5.124	4.163
1.251	1.868		38.707	21.575		5.884	4.043		5.844	4.523
1.266	2.184		44.431	30.781		6.204	5.484		7.765	4.843
1.754	1.857		26.696	28.98		7.045	5.804		7.713	5.044
1.719	2.198		28.078	19.574		7.612	5.164		7.157	5.684
2.076	1.962		22.83	26.338		5.988	6.164		5.618	4.803
2.032	2.352		23.356	27.779		4.636	6.324		6.012	5.084
1.904	2.249		26.846	28.5		4.511	6.685		6.041	5.084
1.979	2.027		27.217	26.338		7.408	4.803		5.908	5.444
1.875	2.041		29.258	19.333		5.348	4.323		5.067	4.683
1.758	1.992		30.333	18.853		4.602	5.564		7.872	3.282
1.868	2.104		30.087	22.536		6.365	6.444		7.615	4.203
1.826	1.962		33.574	32.623		6.776	5.654		7.61	3.703
2.3	1.821		33.243	30.021		5.143	5.572		8.235	3.452
2.421	2.124		31.635	33.073		6.815	5.304		6.169	4.453
2.124	2.061		24.528	34.674		7.07	4.803		4.812	4.653
2.126	1.704		28.503	30.071		4.898	5.054		4.273	3.402
2.302	1.557		31.658	30.321		6.367	5.554		6.105	4.453
2.172	1.709		35.219	31.472		4.907	4.953		6.02	4.403
2.418	1.852		34.816	27.669		6.694	4.153		3.774	4.453
2.067	1.845		37.635	30.771		5.218	6.104		6.937	3.252
2.229	1.942		38.207	35.725		9.013	5.154		6.392	4.003
2.659	1.58		34.075	35.725		4.519	6.104		6.615	4.503
2.355	2.048		37.718	33.273		7.011	5.554		6.534	4.453
2.166	2.071		42.046	28.97		5.579	7.105		5.058	4.803
1.918	1.883		42.01	32.673		5.354	5.704		6.142	5.454
2.458	2.106		36.873	31.222		7.681	7.855		7.395	4.553
2.098	2.428		32.933	30.369		4.696	7.155		6.355	5.104
2.232	2.38		35.245	30.021		6.047	8.106		4.767	4.403
2.248	2.415		35.476	24.417		3.997	4.553		3.622	3.252
2.387	2.1		35.643	22.666		3.924	3.703		4.884	3.953
2.604	2.323		38.303	24.167		6.425	4.603		5.648	4.403
2.187	2.195		36.762	14.95		5.767	4.967		6.296	3.523
2.136	2.221		36.259	16.165		5.895	4.382		4.694	2.843
1.994	2.027		39.231	17.45		6.439	4.695		4.444	4.035
1.836	1.992		36.115	17.134		6.224	4.918		3.918	6.647
2.024	2.2		35.72	17.416		4.434	3.41		4.132	6.164
1.902	2.172		35.971	18.399		7.329	4.476		3.92	8.5
1.84	1.954		32.403	15.546		8.467	5.214		4.021	6.808
1.983	2.032		37.606	12.508		4.835	4.962		4.045	6.376
1.907	1.925		21.177	12.573		5.466	4.885		6.953	5.519
1.883	2.003		21.371	18.557		4.626	4.564		3.675	4.082
1.752	1.699		23.627	18.783		6.034	4.493		7.085	6.588
1.905	1.902		22.354	21.453		6.84	4.476		8.836	3.58
2.124	2.052		25.124	19.603		6.555	4.661		8.556	3.057
2.427	2.027		22.603	18.729		7.229	4.743		6.239	3.839
2.552	2.063		19.083	19.94		6.783	5.623		5.589	5.282
1.868	2.573		27.812	19.949		7.189	5.44		6.546	5.728
2.222	2.542		27.886	18.985		4.902	5.716		5.885	3.973
1.857	2.574		23.97	19.292		6.891	4.49		7.474	3.938
1.845	2.441		26.276	19.381		5.317	4.551		5.138	2.414
1.819	2.111		29.191	19.851		6.186	6.602		4.96	3.203
1.74	2.112		31.919	21.856		5.661	4.13		8.399	3.905
2.076	1.951		33.072	22.332		4.495	3.326		7.984	4.591
1.851	2.014		28.991	22.302		4.56	3.726		7.263	6.337
1.702	2.229		21.669	20.615		6.716	4.164		4.523	5.961
1.552	2.061		20.777	19.81		7.728	4.637		5.993	5.608
1.58	2.238		21.651	15.562		5.066	5.643		5.861	4.414
1.758	2.188		24.265	12.548		7.205	6.015		10.306	4.891
2.061	2.296		33.637	12.836		5.995	6.633		5.15	5.285
1.868	1.954		32.426	15.434		7.345	6.385		6.215	2.887
1.954	2.063		25.31	18.939		11.663	5.331		5.933	3.493
2.152	2.044		24.36	19.171		6.727	4.901		6.242	6.531
2.198	1.952		34.53	17.027		6.324	5.353		6.737	5.436
1.794	1.763		31.462	17.715		5.773	5.962		4.734	5.583
2.204	1.884		35.709	16.839		5.444	7.059		6.577	5.375
2.16	2.231		32.176	19.506		6.726	5.554		4.122	5.083
2.296	2.296		25.156	19.647		3.911	6.789		4.635	7.218
2.042	1.768		35.166	18.795		3.927	4.72		5.142	5.461
1.74	1.821		33.124	17.83		3.972	6.011		5.851	5.932
1.894	1.905		30.734	18.011		4.088	6.481		4.883	5.627
2.037	1.904		27.88	19.575		5.339	7.801		5.455	4.925
1.682	1.804		28.29	21.027		5.641	5.217		5.518	6.209
1.852	1.654		33.784	19.382		5.208	4.971		6.578	4.29
1.969	1.713		27.899	19.183		4.574	3.583		7.261	2.648
1.782	1.837		24.131	20.231		5.425	7.693		6.573	3.792
1.821	1.51		25.605	21.824		4.404	3.958		7.071	4.259
1.972	1.702		28.446	22.22		5.37	3.802		6.164	6.426
1.652	1.351		28.507	21.773		4.611	3.822		7.261	5.381
1.925	1.675		26.313	20.535		4.236	3.571		5.901	5.243
1.993	1.755		25.656	21.802		6.149	5.618		7.063	6.53
1.678	1.461		23.915	21.53		4.624	3.576		7.353	5.751
	1.734		21.49	20.691		4.723	5.509		7.017	3.934
	1.612		20.602	18.505		4.914	5.214		6.513	5.184
	1.651		15.72	16.115		6.67	6.12		4.502	6.952
	1.573		17.923	19.022		6.791	5.847		6.774	5.949
	1.853		30.543	18.524		7.269	5.501		5.973	6.656
	1.872		31.566	18.544		6.25	6.467		7.847	6.017
	1.674		33.448	19.992		6.43	4.995		5.309	6.87
	1.578		35.86	14.788		6.818	5.867		8.696	8.647
	1.734		32.15	16.258		6.432	7.858		5.578	7.196
	1.333		36.669	16.118		6.635	4.751		2.892	5.008
	1.538		39.189	16.653		7.79	3.357		5.344	4.124
	1.486		37.856	18.365		4.781	5.917		6.799	4.163
	1.433		32.777	19.301		6.675	5.821		4.638	4.784
	1.486		34.318	19.017		7.77	7.634		5.887	5.299
	1.355		24.478	17.853		8.042	5.38		6.665	3.557
	1.42		32.44	18.456		5.394	5.217		5.027	5.773
	1.603		32.01	19.228		4.555	4.846		6.977	7.232
	1.428		27.878	17.172		5.419	4.145		5.906	5.688
	1.77		30.188	18.23		6.479	4.827		5.361	4.688
	1.436		29.077	17.232		4.85	5.586		5.096	5.224
	1.423		25.612	15.506		5.826	5.272		4.394	6.264
	1.629		22.714	18.195		6.418	5.242		6.536	3.816
	1.599		20.715	19.663		7.123	6.28		5.659	5.67
	1.408		23.342	19.755		5.182	6.961		5.648	4.639
	1.472		27.199	15.982		6.382	3.662		5.769	4.288
			21.269	19.414		7.841	4.433		7.871	5.579
			26.119	19.105		7.05	4.193		6.581	4.006
			28.488	19.127		6.551	4.917		5.63	5.737
			29.401	18.964		4.953	4.97		6.301	3.342
			25.381	18.957		6.996	6.229		3.724	5.445
			25.988	20.31		7.734	7.013		6.607	4.484
			28.74	21.605		5.792	4.21		7.841	5.024
			30.296	20.414		5.504	3.162		5.771	4.962
			26.147	20.034		8.031	5.238		6.729	4.621
			29.569	20.042		4.331	5.441		4.757	4.237
			35.679	13.623		5.825	5.377		7.867	5.323
			35.694	12.656		6.53	4.546		4.356	5.459
				13.682			4.423			4.297
				14.329			4			4.812
				14.043			4.446			4.318
				12.922			4.972			5.811
				11.837			4.603			5.686
				12.87			3.888			4.422
				12.088			4.281			5.619
				11.54			4.596			4.59
				12.145			6.107			6.81
				12.016			5.19			5.315
				12.237			3.819			5.196
				11.106			4.539			6.361
				11.257			3.571			4.808
				11.583			5.613			4.455
				10.323			6.216			5.58
				11.714			6.489			5.467
				12.07			4.96			4.81
				12.32			4.234			4.489
				12.302			3.771			4.051
				13.18			4.877			6.224
				11.484			3.875			5.196
				11.314			4.349			4.617
				12.86			4.572			5.028
				12.756			4.776			5.865
				11.34			4.772			6.517
				10.22			5.157			3.24
				10.078			4.862			3.284
				10.538			4.182			4.977
				9.061			4.126			5.774
				8.76			3.996			4.119

## Sheet: Fig 7c
Cellular parameters of LREs at 6 dpf comparing between wild-type and Dr-Vsp-/- zebrafish larvae.
Microvilli			Cell height			Apical width			Basal width
WT	Dr-Vsp-/-		WT	Dr-Vsp-/-		WT	Dr-Vsp-/-		WT	Dr-Vsp-/-
1.302	1.628		19.058	11.998		4.177	4.25		4.078	6.65
1.038	1.412		19.069	16.375		3.781	6.186		3.826	5.842
1.228	1.567		18.015	13.526		2.915	5.993		3.617	6.596
1.132	1.771		19.442	15.529		3.619	5.475		4.467	5.029
1.302	1.413		20.643	18.606		4.6	5.63		4.936	4.592
1.253	1.399		19.652	20.749		3.724	6.605		3.869	3.241
1.219	1.399		19.829	17.979		3.907	4.011		4.242	4.597
1.251	1.323		20.438	16.268		4.249	4.106		4.765	5.176
1.233	1.327		18.599	14.394		4.199	2.952		4.35	4.546
1.201	1.482		17.725	17.898		4.786	4.37		4.814	5.238
1.139	1.49		17.228	15.633		5.04	4.757		5.944	4.899
1.207	1.455		15.256	15.57		3.858	4.149		5.595	4.998
0.981	1.342		14.571	18.222		3.345	4.255		4.57	6.679
1.108	1.449		17.798	17.699		3.813	4.489		4.138	5.502
1.061	1.184		18.703	14.828		4.781	5.188		4.889	5.117
1.143	1.437		16.587	14.72		4.094	5.04		5.652	6.086
1.149	1.371		15.124	12.001		5.008	5.726		4.479	6.906
1.248	1.156		16.188	18.31		6.054	7.412		5.009	5.912
1.26	1.165		15.54	20.17		5.913	5.044		4.588	5.647
1.178	1.279		17.07	19.075		4.967	6.457		4.27	5.001
1.173	1.428		18.009	15.749		4.933	5.655		4.795	4.938
1.283	1.323		17.883	15.351		4.779	5.345		4.828	3.129
1.279	1.273		17.442	15.848		4.67	5.85		4.452	4.121
1.464	1.253		17.344	16.729		4.542	5.066		4.2	4.184
1.364	1.219		16.701	16.177		4.787	4.448		5.665	3.811
1.378	1.253		16.559	17.786		5.466	5.4		5.667	4.925
1.207	1.187		18.681	18.321		4.268	7.667		4.974	4.134
1.207	1.249		19.868	19.099		4.294	6.64		4.198	5.211
1.314	1.141		20.774	13.536		3.345	4.58		4.882	5.173
1.358	1.336		21.044	15.741		3.937	7.006		4.705	5.113
1.298	1.273		20.554	16.642		5.34	6.377		4.226	5.395
1.377	1.235		19.18	15.278		4.191	5.207		5.69	4.733
1.31	1.279		19.528	13.031		4.858	4.767		3.988	5.105
1.201	1.484		16.575	16.195		4.612	6.768		4.93	6.263
1.276	1.613		15.842	20.767		4.687	4.139		4.185	3.806
1.295	1.887		17.061	18.878		5.302	4.177		4.334	4.377
1.344	1.358		17.239	15.963		4.628	3.56		4.995	4.867
1.275	1.768		16.307	13.392		5.696	4.74		4.18	4.233
1.358	1.644		17.258	12.159		5.227	4.148		4.402	5.291
1.319	1.785		16.778	13.544		4.443	5.777		4.192	3.553
1.216	1.611		17.292	14.08		4.007	4.044		4.41	4.309
1.296	1.418		17.848	15.066		4.002	5.707		4.491	4.342
1.201	1.329		17.373	15.789		4.154	6.095		4.857	5.781
1.285	1.246		18.925	18.447		4.543	6.899		5.737	5.406
1.377	1.675		22.749	12.346		4.45	5.293		5.014	5.995
1.148	1.553		23.786	15.636		4.857	4.88		4.485	4.751
1.219	1.518		23.912	17.038		4.031	7.427		4.888	6.199
1.253	1.677		19.5	19.515		3.67	7.466		5.851	6.851
1.396	1.461		20.132	19.876		4.242	5.777		5.012	4.716
1.401	1.318		18.948	22.033		6.773	6.614		4.733	4.188
1.2	1.297		16.672	22.469		5.158	5.341		5.839	4.956
1.216	1.097		16.462	21.147		6.954	5.733		5.733	5.13
1.339	1.859		15.308	18.814		6.994	5.528		5.844	5.756
1.217	1.609		14.262	18.785		7.878	4.507		6.577	5.4
1.285	1.642		12.474	19.064		5.682	3.762		6.284	4.654
1.134	1.324		19.738	21.803		4.944	4.067		4.825	4.803
1.233	1.904		18.446	20.286		3.97	5.523		5.685	4.997
1.313	1.888		17.907	19.486		3.003	5.017		6.062	4.756
1.293	1.413		17.605	17.785		3.598	6.919		6.434	4.501
1.191	1.412		17.833	16.529		5.872	7.184		5.742	5.596
1.253	1.86		22.307	15.553		4.506	6.605		5.893	4.806
1.267	1.604		20.325	21.685		4.77	4.528		6.177	4.079
1.371	1.514		22.618	21.921		5.648	5.527		6.154	4.189
1.371	1.465		21.686	18.528		5.852	5.78		5.963	5.082
1.464	1.611		16.693	19.829		7.177	5.388		4.643	4.965
1.298	1.644		18.097	19.307		6.097	5.084		6.403	5.197
1.455	1.583		16.521	18.82		6.95	6.02		5.551	4.6
1.406	1.583		18.194	18.407		7.41	4.132		5.346	4.454
1.429	1.692		17.952	18.245		4.871	4.979		3.723	4.716
1.253	1.62		19.072	12.237		4.382	4.323		3.767	5.014
1.469	1.873		21.154	13.686		4.081	3.942		5.734	4.217
1.44	1.853		20.285	15.96		5.808	5.335		5.412	3.866
1.428	1.76		19.628	16.367		5.453	5.703		5.695	4.435
1.285	1.784		20.38	17.384		4.268	4.91		5.704	5.38
1.364	1.944		21.383	20.025		6.697	5.729		6.055	5.736
1.521	1.738		18.429	19.859		7.514	5.745		4.99	3.872
1.485	1.741		16.321	15.002		6.341	6.958		5.102	4.737
1.411	1.672		15.21	14.861		5.983	6.358		5.588	4.442
1.449	1.719		15.757	18.656		5.627	4.963		4.956	4.876
1.486	1.489		16.727	17.971		6.67	5.807		5.606	3.886
1.498	1.429		14.89	16.734		6.914	7.584		5.08	3.764
1.469	1.412		13.255	16.066		6.887	6.821		5.04	5.596
1.518	1.253		16.561	15.442		5.871	4.893		3.938	4.774
1.63	1.414		17.552	17.103		5.351	4.013		4.871	3.736
1.664	1.202		18.825	19.273		5.693	4.537		3.709	3.743
1.662	1.248		17.98	19.57		4.784	6.779		5.045	4.405
1.468	1.361		15.019	15.104		4.576	5.615		4.39	3.935
1.632	1.178		12.277	16.325		3.937	5.507		4.291	4.748
1.592	1.343		15.702	16.699		4.29	5.816		4.418	4.289
1.544	1.378		18.348	14.267		6.373	5.49		5.066	4.426
1.329	1.228		19.446	20.269		5.155	5.405		5.14	4.24
1.554	1.377		20.208	18.412		4.663	4.681		4.378	4.733
1.364	1.326		17.022	16.407		6.207	3.6		4.566	3.876
1.484	1.152		20.348	18.019		4.224	5.94		4.506	4.539
1.529	1.137		19.817	14.232		5.481	4.811		4.108	5.944
1.428	1.302		19.668	16.091		4.735	4.568		4.891	4.588
1.589	1.325		16.135	19.816		4.382	6.363		4.278	5.651
1.648	1.228		13.922	21.923		5.183	4.85		5.377	4.708
1.43	1.252		13.053	17.467		6.276	5.342		5.209	4.502
1.319	1.243		14.369	17.953		5.469	5.109		5.257	4.76
1.377	1.534		14.964	19.993		5.71	4.818		4.071	3.269
1.595	1.194		17.326	22.004		6.449	3.867		4.58	3.968
1.339	1.279		17.961	19.62		5.957	5.191		5.198	3.777
1.149	1.108		18.527	24.654		6.553	5.529		4.987	4.034
1.391	1.215		16.636	20.374		4.88	6.301		6.071	3.723
1.423	1.599		14.982	19.462		4.619	3.915		4.625	4.948
1.786	1.496		18.127	16.244		4.242	5.885		3.937	3.858
1.454	1.519		17.264	15.754		3.824	4.79		3.401	4.798
1.69	1.248		18.57	12.77		5.312	4.85		4.741	5.739
1.421	1.215		18.766	17.182		4.346	6.126		4.763	4.996
1.522	1.484		20.836	22.369		4.634	5.318		3.029	4.028
1.528	1.412		18.045	23.832		3.576	5.139		3.915	4.496
1.573	1.273		16.883	23.062		5.381	4.449		4.41	4.945
1.325	1.183		18.781	20.616		5.743	6.829		3.842	6.29
1.349	1.488		14.748	21.584		4.702	5.581		4.703	5.382
1.442	1.349		20.903	17.723		4.56	5.105		4.362	4.607
1.528	1.285		20.946	16.895		5.33	4.512		3.78	4.606
1.322	1.247		19.809	16.323		4.667	3.832		3.521	4.813
1.313	1.228		21.787	14.342		6.244	3.283		3.576	5.391
1.756	1.219		21.116	13.841		5.203	2.828		3.228	5.04
1.907	1.531		14.482	17.28		7.092	4.02		3.615	4.915
1.601	1.261		15.517	19.416		5.364	5.096		3.894	3.998
1.42	1.384		15.077	21.368		5.358	5.602		5.319	4.337
1.617	1.406		16.874	17.612		4.818	4.93		4.262	5.116
1.602	1.183		16.193	16.784		4.752	4.814		3.777	6.959
1.533	1.378		16.558	17.886		5.86	5.133		4.042	5.196
1.635	1.327		17.494	18.851		4.192	4.599		5.377	4.262
1.746	1.619		22.226	17.783		5.327	4.567		4.073	5.237
1.697	1.31		22.89	17.897		5.186	6.948		4.371	4.332
1.524	1.412		24.486	20.889		7.001	5.816		3.525	4.769
1.31	1.34		21.571	24.169		7.113	5.753		4.802	5.195
1.56	1.451		20.866	21.465		6.045	4.773		4.157	4.729
1.345	1.206		17.789	19.989		6.548	6.813		5.418	5.356
1.595	1.233		16.229	16.32		6.772	4.617		5.143	5.158
1.377	1.253		16.472	20.652		6.641	5.635		4.989	5.235
1.484	1.524		18.126	19.44		6.548	6.539		4.979	4.951
1.5	1.191		18.278	17.892		7.043	5.892		6.343	5.235
1.194	1.451		17.844	15.903		5.495	7.064		5.567	7.326
1.508	1.364		16.13	20.451		5.089	4.733		4.654	4.736
1.302	1.326		16.043	20.554		4.378	4.859		5.287	4.689
1.279	1.455		12.917	19.098		3.873	6.358		4.412	5.518
1.306	1.295		13.5	19.349		4.853	6.018		3.984	3.583
1.567	1.208		16.271	16.877		4.521	5.07		4.806	3.678
1.452	1.251		17.483	18.236		6.468	4.408		4.933	3.934
1.406	1.567		20.842	17.433		4.88	4.36		4.579	7.693
1.469	1.399		20.025	19.707		3.861	5		5.51	5.149
1.538	1.585		19.176	20.718		4.476	5.926		4.685	5.213
1.518	1.319		17.726	23.199		5.929	6.457		6.348	4.206
1.387	1.406		20.914	19.794		3.661	5.25		5.415	5.348
1.273	1.599		21.139	17.031		5.999	5.24		4.255	3.773
1.31	1.406		20.785	16.227		4.513	4.862		4.947	3.713
1.44	1.489		20.768	17.143		5.018	4.937		5.644	5.83
1.392	1.449		21.2	13.976		5.302	5.312		5.276	5.719
1.674	1.273		20.284	16.968		4.491	5.116		4.856	5.334
1.358	1.43		18.789	15.395		3.578	4.382		3.808	4.538
1.463	1.371		16.063	18.953		4.327	4.299		4.356	5.265
1.377	1.257		20.158	18.354		4.998	3.657		5.826	3.887
1.391	1.314		19.771	18.529		5.26	4.148		4.448	5.504
1.753	1.254		16.247	15.723		5.167	8.502		6.408	6.143
1.641	1.405		17.905	17.512		4.956	8.06		5.008	6.48
1.502	1.191		20.698	21.132		5.916	5.526		4.6	5.701
1.538	1.289		18.689	19.422		4.631	5.069		4.748	4.233
1.44	1.403		16.1	19.355		3.998	5.025		4.525	4.979
1.567	1.316		19.48	19.37		4.579	4.382		5.826	5.873
1.518	1.326		20.201	19.085		5.843	4.818		4.979	5.42
1.706	1.279		20.286	17.696		4.532	4.343		3.82	4.904
1.539	0.989		15.817	18.227		4.904	4.439		4.313	4.169
1.557	1.202		14.935	18.228		5.489	6.546		4.508	5.761
1.533	1.233		21.28	12.952		4.832	4.985		3.746	4.833
1.574	1.026		21.775	15.552		5.353	5.244		3.48	4.486
1.782	1.116		19.771	16.385		5.213	5.004		4.759	5.583
1.704	1.072		20.382	16.78		5.613	4.477		5.476	5.074
1.869	1.288		19.455	20.477		6.476	5.381		3.937	6.639
1.488	1.279		18.751	22.163		8.822	4.868		4.933	6.882
1.413	1.062		20.26	19.174		6.605	5.761		4.824	5.544
1.44			21.729			6.171			5.937
1.468			21.688			5.727			4.536
1.665			20.928			4.581			4.624
1.739			18.782			5.776			3.702
1.447			18.634			6.764			5.577
1.593			16.592			6.005			5.999
1.522			15.047			5.922			6.988
1.503			16.644			7.514			5.307
1.563			19.241			6.023			6.042
1.573			17.746			6.031			5.586
1.345			18.466			4.807			5.402

[truncated: 4 more sheets: Fig 7e, Fig 7f, Supp Fig 5d, Supp Fig 5e]
